# Supplementary material for: N-(3,4-Dimethyl­phen­yl)-4-methyl­benzene­sulfonamide
Source: Acta Crystallogr Sect E Struct Rep Online. 2009 Mar 28;65(Pt 4):o877. doi: 10.1107/S1600536809010459 (PMC2969044; doi:10.1107/S1600536809010459)
Supplement: Supplementary file 2 [file e-65-0o877-Isup2.hkl]

# 
# h,k,l, Fc-squared, Fo-squared, sigma(Fo-squared) and status flag 
# 
data_I
_shelx_title ' S28 P21/C' 
_shelx_refln_list_code          4 
_shelx_F_calc_maximum      128.31 
_exptl_crystal_F_000       584.00 
_reflns_d_resolution_high  0.8003 
 
loop_ 
 _symmetry_equiv_pos_as_xyz 
 'x, y, z' 
 '-x, y+1/2, -z+1/2' 
 '-x, -y, -z' 
 'x, -y-1/2, z-1/2' 
 
_cell_length_a     9.2528 
_cell_length_b    15.3290 
_cell_length_c    10.4469 
_cell_angle_alpha  90.000 
_cell_angle_beta  102.558 
_cell_angle_gamma  90.000 
 
_shelx_F_squared_multiplier     1.000 
 
loop_ 
 _refln_index_h 
 _refln_index_k 
 _refln_index_l 
 _refln_F_squared_calc 
 _refln_F_squared_meas 
 _refln_F_squared_sigma 
 _refln_observed_status 
   1   0   0     4855.74     4835.91     16.68 o 
   2   0   0     2307.71     2240.18      9.10 o 
   3   0   0     2757.59     2513.39     13.66 o 
   4   0   0     7246.20     7090.22     21.05 o 
   5   0   0       34.02       21.08      1.05 o 
   6   0   0      764.30      654.70      2.66 o 
   7   0   0      219.42      252.71      2.70 o 
   8   0   0       74.68       67.60      3.15 o 
   9   0   0      157.02      148.20      3.17 o 
  10   0   0       65.37       78.60      4.43 o 
   1   1   0     1126.83     1259.42      4.73 o 
   2   1   0       40.27       47.23      1.08 o 
   3   1   0      324.89      422.60      1.14 o 
   4   1   0      211.82      289.95      1.43 o 
   5   1   0     1480.03     1701.85      7.54 o 
   6   1   0      173.42      207.46      1.78 o 
   7   1   0       65.22       51.46      1.04 o 
   8   1   0      157.69      148.20      1.82 o 
   9   1   0       60.99       50.89      2.10 o 
  10   1   0       11.28        9.91      2.19 o 
   0   2   0     8223.70     6977.58     33.72 o 
   1   2   0     3967.95     3907.25     12.19 o 
   2   2   0     4931.64     4843.81     12.48 o 
   3   2   0     1974.03     1901.70      4.36 o 
   4   2   0     1335.52     1357.93      5.32 o 
   5   2   0      848.79      782.18      2.56 o 
   6   2   0     1626.12     1619.09      8.28 o 
   7   2   0      265.76      255.03      3.61 o 
   8   2   0       81.61       91.83      1.70 o 
   9   2   0       60.22       52.76      1.92 o 
  10   2   0       23.29       25.29      5.32 o 
   1   3   0      253.21      269.60      2.25 o 
   2   3   0      899.08      896.65      2.31 o 
   3   3   0      252.88      265.02      1.67 o 
   4   3   0     1356.61     1624.40      3.73 o 
   5   3   0        3.62        1.08      0.37 o 
   6   3   0       11.66        8.65      0.79 o 
   7   3   0        3.74        6.00      1.06 o 
   8   3   0      164.05      144.81      2.34 o 
   9   3   0        3.30        5.21      1.51 o 
  10   3   0        2.76        1.11      3.42 o 
   0   4   0      417.55      515.47      4.59 o 
   1   4   0     8544.91     8258.24     24.16 o 
   2   4   0     2160.72     2102.22      4.28 o 
   3   4   0      688.22      753.50      1.42 o 
   4   4   0      346.94      365.95      1.08 o 
   5   4   0      484.12      482.26      1.83 o 
   6   4   0      377.75      375.80      5.63 o 
   7   4   0      159.27      159.00      3.65 o 
   8   4   0      190.88      194.76      2.29 o 
   9   4   0       46.55       41.41      2.20 o 
  10   4   0        0.69       -1.89      2.00 o 
   1   5   0      121.09       90.33      1.49 o 
   2   5   0      682.32      641.90      2.25 o 
   3   5   0      279.65      324.10      2.11 o 
   4   5   0      611.65      648.05      2.24 o 
   5   5   0        1.96        2.27      0.59 o 
   6   5   0        0.33        0.51      0.92 o 
   7   5   0      691.32      697.79      8.36 o 
   8   5   0        1.05        0.12      1.38 o 
   9   5   0        1.12       -1.36      1.94 o 
  10   5   0        0.05       -2.20      3.24 o 
   0   6   0      203.01      281.05      2.14 o 
   1   6   0      920.08     1126.19      6.50 o 
   2   6   0     1385.93     1546.75      9.10 o 
   3   6   0      470.33      564.93      2.58 o 
   4   6   0        2.72        1.88      0.44 o 
   5   6   0      310.27      328.13      3.88 o 
   6   6   0       59.90       69.59      1.22 o 
   7   6   0        5.79        4.90      1.70 o 
   8   6   0       38.70       32.15      1.64 o 
   9   6   0       16.21       17.96      3.95 o 
  10   6   0        0.83       -2.16      2.16 o 
   1   7   0      418.67      465.95      2.73 o 
   2   7   0      763.86      878.94      4.96 o 
   3   7   0      263.38      313.06      2.22 o 
   4   7   0       18.87       18.76      0.69 o 
   5   7   0       40.69       42.85      1.10 o 
   6   7   0       47.42       48.41      1.29 o 
   7   7   0        6.12        3.67      1.94 o 
   8   7   0        0.97       -0.30      1.79 o 
   9   7   0        0.23       -1.88      2.07 o 
  10   7   0        0.95       -1.18      2.09 o 
   0   8   0       58.04       82.77      1.80 o 
   1   8   0      334.46      307.18      1.86 o 
   2   8   0      327.69      262.23      1.75 o 
   3   8   0      604.40      677.19      4.98 o 
   4   8   0      257.15      286.01      3.45 o 
   5   8   0      449.62      408.36      4.73 o 
   6   8   0      100.67       91.69      2.10 o 
   7   8   0       15.39       15.10      1.99 o 
   8   8   0       38.26       43.97      5.59 o 
   9   8   0        2.29        0.08      1.93 o 
  10   8   0        5.83        3.14      2.01 o 
   1   9   0      134.62      139.06      1.84 o 
   2   9   0        0.53       -0.25      0.66 o 
   3   9   0       17.76       12.28      0.81 o 
   4   9   0       70.60       89.70      2.03 o 
   5   9   0       14.48        9.54      1.68 o 
   6   9   0       10.06        9.28      1.33 o 
   7   9   0        1.68        3.28      1.80 o 
   8   9   0      406.04      436.08      5.45 o 
   9   9   0        7.86        8.53      2.32 o 
   0  10   0      649.60      658.81      3.47 o 
   1  10   0      585.27      530.17      6.38 o 
   2  10   0      106.35       91.83      1.32 o 
   3  10   0        6.50       10.16      0.98 o 
   4  10   0        0.72        1.31      1.11 o 
   5  10   0      103.95      101.55      3.80 o 
   6  10   0       46.79       42.70      1.73 o 
   7  10   0        6.25        1.82      1.90 o 
   8  10   0        9.48       11.86      2.27 o 
   9  10   0       26.93       25.22      4.40 o 
   1  11   0        7.90        9.29      0.91 o 
   2  11   0       40.78       46.55      1.37 o 
   3  11   0        1.96        1.08      1.03 o 
   4  11   0       25.36       34.32      1.39 o 
   5  11   0       52.50       41.78      2.99 o 
   6  11   0       10.16       12.54      2.15 o 
   7  11   0       59.45       65.54      4.13 o 
   8  11   0      128.52      148.87      5.87 o 
   9  11   0       48.96       63.58     13.34 o 
   0  12   0     1780.37     1753.93      9.47 o 
   1  12   0      241.72      227.42      2.15 o 
   2  12   0      107.14      102.61      1.93 o 
   3  12   0      279.89      274.67      2.89 o 
   4  12   0       66.96       59.99      1.66 o 
   5  12   0       72.82       80.61      3.55 o 
   6  12   0       47.73       49.98      3.27 o 
   7  12   0       46.33       46.00      2.40 o 
   8  12   0        4.13        2.73      3.30 o 
   1  13   0        5.79        7.53      1.09 o 
   2  13   0        0.46        2.59      1.44 o 
   3  13   0       87.30       68.96      1.85 o 
   4  13   0        5.90        9.44      1.34 o 
   5  13   0       17.32       15.10      1.98 o 
   6  13   0        5.81        6.17      1.44 o 
   7  13   0       17.79       25.74      1.75 o 
   0  14   0      578.99      566.24     10.99 o 
   1  14   0       34.54       31.96      1.59 o 
   2  14   0      199.14      213.77      5.32 o 
   3  14   0       79.11       89.52      2.10 o 
   4  14   0      157.94      176.24      3.47 o 
   5  14   0        4.12        7.14      1.49 o 
   6  14   0      113.27      127.51      2.72 o 
   7  14   0       58.08       68.20      2.40 o 
   1  15   0       34.15       33.43      1.60 o 
   2  15   0       24.37       25.76      1.66 o 
   3  15   0      131.64      132.88      2.47 o 
   4  15   0       16.41       18.35      2.23 o 
   5  15   0        3.89        4.81      1.44 o 
   6  15   0        1.20        2.89      1.93 o 
   7  15   0        0.23        1.22      2.06 o 
   0  16   0       16.50       17.28      2.81 o 
   1  16   0       65.50       72.96      1.92 o 
   2  16   0       36.51       39.54      1.66 o 
   3  16   0        3.95        4.85      1.28 o 
   4  16   0       33.64       31.67      1.93 o 
   5  16   0        3.99        2.29      1.61 o 
   6  16   0       24.22       19.65      2.25 o 
   1  17   0        1.66        1.04      1.20 o 
   2  17   0        4.38        5.08      1.23 o 
   3  17   0       25.16       23.17      1.54 o 
   4  17   0       66.40       61.70      2.78 o 
   0  18   0        0.90       -0.90      2.03 o 
   1  18   0       21.33       19.95      1.64 o 
   2  18   0       47.60       47.73      1.68 o 
   3  18   0       41.96       42.56      2.42 o 
   1  19   0        0.04       -0.18      2.14 o 
 -11   1   1        2.10        2.63      2.37 o 
 -10   1   1        0.29        0.05      1.95 o 
  -9   1   1        9.53        8.58      2.18 o 
  -8   1   1       41.58       32.81      1.80 o 
  -7   1   1       17.26       14.66      1.09 o 
  -6   1   1        8.88        8.27      0.55 o 
  -5   1   1        1.13        3.27      1.34 o 
  -4   1   1        9.92        8.33      0.33 o 
  -3   1   1       62.02       94.87      1.58 o 
  -2   1   1     1213.48     1212.79      2.74 o 
  -1   1   1     2365.07     2452.09      9.87 o 
   1   1   1    12012.86    10422.99     78.34 o 
   2   1   1      286.64      305.84      3.47 o 
   3   1   1     1326.46     1300.43      4.05 o 
   4   1   1       99.94      102.96      1.69 o 
   5   1   1      504.31      523.50      3.52 o 
   6   1   1        3.72        5.37      0.54 o 
   7   1   1        7.47        4.76      0.90 o 
   8   1   1        1.27        0.06      1.13 o 
   9   1   1       10.71        9.20      1.30 o 
  10   1   1       11.41       15.72      1.47 o 
 -11   2   1       11.12       15.28      2.58 o 
 -10   2   1       13.43       11.27      2.26 o 
  -9   2   1       58.02       47.15      2.11 o 
  -8   2   1       80.58       67.70      2.76 o 
  -7   2   1      174.08      183.04      2.33 o 
  -6   2   1       22.25       31.45      0.85 o 
  -5   2   1       18.04       17.42      0.57 o 
  -4   2   1      160.13      190.06      1.14 o 
  -3   2   1        0.61        0.65      0.25 o 
  -2   2   1     3507.15     3532.57     12.43 o 
  -1   2   1      114.72       92.99      1.20 o 
   0   2   1      182.02      254.57      1.85 o 
   1   2   1     1553.15     1662.60      7.24 o 
   2   2   1      388.65      401.79      1.34 o 
   3   2   1       12.08       14.53      0.71 o 
   4   2   1      182.79      261.44      2.11 o 
   5   2   1      182.40      221.97      1.62 o 
   6   2   1       52.03       36.99      0.93 o 
   7   2   1       27.59       25.92      1.12 o 
   8   2   1      104.33       99.04      2.09 o 
   9   2   1        9.84       12.04      1.29 o 
  10   2   1       12.57       12.21      1.89 o 
 -11   3   1       40.43       48.38      3.21 o 
 -10   3   1       46.19       42.89      5.91 o 
  -9   3   1      151.38      147.13      3.79 o 
  -8   3   1       32.17       25.77      2.18 o 
  -7   3   1      392.45      387.73      7.89 o 
  -6   3   1      780.96      765.51      8.50 o 
  -5   3   1     1274.55     1266.79      5.19 o 
  -4   3   1      198.79      250.46      1.26 o 
  -3   3   1     1577.97     1578.62      5.40 o 
  -2   3   1     8184.41     7977.12     19.07 o 
  -1   3   1    14291.54    12636.82    108.45 o 
   0   3   1     3995.61     3952.97     14.21 o 
   1   3   1     1028.37     1016.99      3.61 o 
   2   3   1       93.72       90.39      0.93 o 
   3   3   1       78.24       93.33      0.47 o 
   4   3   1      150.43      187.20      1.04 o 
   5   3   1      560.69      570.62      2.33 o 
   6   3   1      404.51      408.64      4.27 o 
   7   3   1       48.04       61.10      1.40 o 
   8   3   1       35.34       31.22      1.35 o 
   9   3   1        0.27        2.61      1.37 o 
  10   3   1        1.64        3.35      1.36 o 
 -11   4   1        0.72       -3.61      3.87 o 
 -10   4   1        0.40       -1.56      1.56 o 
  -9   4   1        0.06        1.12      1.97 o 
  -8   4   1        6.89        4.35      2.21 o 
  -7   4   1       38.18       41.78      2.25 o 
  -6   4   1        0.56        1.06      0.70 o 
  -5   4   1      102.36      107.82      0.94 o 
  -4   4   1      504.94      474.70      2.91 o 
  -3   4   1       42.76       42.22      0.60 o 
  -2   4   1     3778.55     3845.03      8.63 o 
  -1   4   1      270.00      268.99      3.04 o 
   0   4   1     1327.77     1322.18      8.56 o 
   1   4   1     5510.48     5595.39     12.91 o 
   2   4   1       34.03       32.11      0.52 o 
   3   4   1       38.14       49.61      0.71 o 
   4   4   1       15.91       18.88      0.33 o 
   5   4   1      329.40      354.76      2.01 o 
   6   4   1      329.71      332.28      4.95 o 
   7   4   1      533.12      518.06      3.23 o 
   8   4   1      191.96      190.55      2.72 o 
   9   4   1       13.28       14.04      1.41 o 
  10   4   1       18.77       19.11      1.71 o 
 -10   5   1       18.59       16.25      1.91 o 
  -9   5   1       49.51       52.10      2.42 o 
  -8   5   1      276.18      262.21      6.71 o 
  -7   5   1     2404.50     2483.62     10.91 o 
  -6   5   1      820.86      789.53      8.22 o 
  -5   5   1     1097.56     1143.22      3.00 o 
  -4   5   1      509.45      507.87      1.51 o 
  -3   5   1     3406.93     3551.01      6.97 o 
  -2   5   1      889.97      860.85      6.55 o 
  -1   5   1     4363.95     4247.79      4.59 o 
   0   5   1      984.15      958.84      2.61 o 
   1   5   1       92.38      121.52      0.65 o 
   2   5   1      391.40      334.78      0.88 o 
   3   5   1      429.56      398.83      2.08 o 
   4   5   1      197.33      193.13      1.06 o 
   5   5   1      265.12      245.86      1.94 o 
   6   5   1      332.50      335.25      3.79 o 
   7   5   1      426.01      428.98      5.69 o 
   8   5   1      156.82      134.61      3.01 o 
   9   5   1        3.14        3.92      1.44 o 
  10   5   1       24.68       29.16      2.19 o 
 -10   6   1        2.48        2.06      3.40 o 
  -9   6   1       45.72       35.88      2.54 o 
  -8   6   1      227.56      221.05      8.38 o 
  -7   6   1       78.91       90.55      2.75 o 
  -6   6   1      224.99      221.02      3.53 o 
  -5   6   1       87.37       91.13      1.35 o 
  -4   6   1       19.92       12.42      0.54 o 
  -3   6   1       10.54       12.54      0.46 o 
  -2   6   1      655.76      715.46      2.35 o 
  -1   6   1      300.98      353.82      1.54 o 
   0   6   1      208.43      265.22      1.78 o 
   1   6   1     1512.88     1567.28      3.88 o 
   2   6   1     1636.36     1669.49      5.18 o 
   3   6   1      282.73      258.20      1.04 o 
   4   6   1       33.51       40.62      0.88 o 
   5   6   1      500.81      460.78      5.86 o 
   6   6   1      600.66      614.81      6.53 o 
   7   6   1      594.81      608.29      3.63 o 
   8   6   1       14.72       12.41      1.34 o 
   9   6   1       13.43       13.26      1.35 o 
  10   6   1        5.03        5.61      2.70 o 
 -10   7   1       48.19       39.43      2.75 o 
  -9   7   1       30.96       29.26      2.98 o 
  -8   7   1      163.16      177.02      4.51 o 
  -7   7   1      624.42      608.78      8.05 o 
  -6   7   1      473.50      488.10      5.19 o 
  -5   7   1      671.35      673.47      3.19 o 
  -4   7   1     1354.05     1377.37      9.94 o 
  -3   7   1      763.31      811.76      4.59 o 
  -2   7   1     1858.19     1912.40      5.27 o 
  -1   7   1     3906.01     3903.50      6.95 o 
   0   7   1     1935.80     1938.07      5.79 o 
   1   7   1       17.01        7.98      0.28 o 
   2   7   1      130.99      117.84      1.81 o 
   3   7   1       84.37       66.65      0.52 o 
   4   7   1      386.84      342.87      3.54 o 
   5   7   1     1052.82     1030.58     11.02 o 
   6   7   1      506.29      495.36      3.70 o 
   7   7   1      273.75      267.40      4.29 o 
   8   7   1      137.83      138.77      2.57 o 
   9   7   1       31.44       32.70      2.53 o 
  10   7   1       26.19       24.77      3.53 o 
 -10   8   1        4.21        1.84      2.00 o 
  -9   8   1        3.18        2.07      2.01 o 
  -8   8   1       36.00       28.99      2.25 o 
  -7   8   1       17.53       22.92      3.16 o 
  -6   8   1       75.77       64.96      2.19 o 
  -5   8   1       58.92       51.20      1.53 o 
  -4   8   1        0.87        1.84      0.65 o 
  -3   8   1      556.97      660.41      4.39 o 
  -2   8   1       79.72       88.41      1.03 o 
  -1   8   1      269.42      255.31      2.59 o 
   0   8   1       55.23       43.49      0.96 o 
   1   8   1      155.77      120.96      1.38 o 
   2   8   1       23.33       35.87      0.59 o 
   3   8   1       54.05       59.99      1.36 o 
   4   8   1       29.26       29.81      0.82 o 
   5   8   1       42.69       43.66      1.66 o 
   6   8   1        0.02       -1.36      1.36 o 
   7   8   1      451.07      472.61      5.85 o 
   8   8   1      106.99      119.94      3.22 o 
   9   8   1       45.27       45.43      2.83 o 
  10   8   1        6.29        0.47      3.43 o 
 -10   9   1       47.79       47.24      4.42 o 
  -9   9   1       84.52       87.98      3.30 o 
  -8   9   1      178.74      200.90      7.81 o 
  -7   9   1      400.29      395.00     10.08 o 
  -6   9   1      311.30      316.66      3.22 o 
  -5   9   1      213.80      218.53      2.62 o 
  -4   9   1      600.68      627.74      4.61 o 
  -3   9   1      320.47      276.81      1.63 o 
  -2   9   1      465.25      492.63      7.30 o 
  -1   9   1     1398.31     1378.21      4.91 o 
   0   9   1      863.85      822.83      4.92 o 
   1   9   1      201.25      187.75      1.28 o 
   2   9   1      230.25      214.76      1.95 o 
   3   9   1       75.31       63.98      0.92 o 
   4   9   1      253.62      224.66      3.38 o 
   5   9   1        0.06       -0.18      1.01 o 
   6   9   1       43.10       31.48      1.33 o 
   7   9   1        0.95        2.58      1.44 o 
   8   9   1       90.64       82.79      7.32 o 
   9   9   1        0.04       -0.27      1.96 o 
  -9  10   1        0.00        2.02      2.21 o 
  -8  10   1        6.63        7.98      2.15 o 
  -7  10   1       16.81       14.34      2.02 o 
  -6  10   1        3.99        6.69      1.42 o 
  -5  10   1       94.62       84.87      2.31 o 
  -4  10   1       55.40       47.57      1.45 o 
  -3  10   1       41.52       56.75      1.03 o 
  -2  10   1        0.66        0.68      0.87 o 
  -1  10   1       56.32       79.65      1.91 o 
   0  10   1      283.00      318.17      1.93 o 
   1  10   1      136.77      118.63      2.03 o 
   2  10   1        2.33        4.36      0.75 o 
   3  10   1        5.39        4.19      0.72 o 
   4  10   1        6.87        5.92      1.37 o 
   5  10   1      111.83      111.64      2.18 o 
   6  10   1       14.29       13.29      1.45 o 
   7  10   1       30.59       28.66      4.11 o 
   8  10   1       33.21       39.08      2.59 o 
   9  10   1        0.71        3.65      2.25 o 
  -9  11   1       20.01       26.44      3.77 o 
  -8  11   1       47.67       54.07      3.42 o 
  -7  11   1       23.43       29.81      2.11 o 
  -6  11   1       26.28       30.07      2.04 o 
  -5  11   1       75.37       89.22      2.91 o 
  -4  11   1      293.33      333.42      3.98 o 
  -3  11   1      206.48      221.17      3.39 o 
  -2  11   1      213.02      212.82      1.82 o 
  -1  11   1      219.38      222.73      2.06 o 
   0  11   1       22.02       25.50      0.97 o 
   1  11   1      405.44      377.31      2.91 o 
   2  11   1      140.58      148.50      1.73 o 
   3  11   1        0.80       -0.51      0.80 o 
   4  11   1        2.64        2.05      1.43 o 
   5  11   1      235.62      215.96      3.54 o 
   6  11   1       74.77       77.45      2.14 o 
   7  11   1        1.08        1.35      1.53 o 
   8  11   1       63.12       66.54      2.89 o 
   9  11   1       35.96       35.45      3.37 o 
  -8  12   1        9.13       10.72      3.81 o 
  -7  12   1       31.87       27.47      2.16 o 
  -6  12   1        7.06        7.16      1.72 o 
  -5  12   1        3.17        3.95      1.51 o 
  -4  12   1       13.04       14.23      1.23 o 
  -3  12   1        0.14       -0.34      0.99 o 
  -2  12   1       22.09       17.77      1.12 o 
  -1  12   1       20.96       20.29      1.04 o 
   0  12   1       12.81       11.77      0.98 o 
   1  12   1       22.49       18.65      1.14 o 
   2  12   1        0.58        0.74      0.92 o 
   3  12   1       67.10       74.24      1.85 o 
   4  12   1      139.00      138.76      5.24 o 
   5  12   1        5.00        5.40      1.84 o 
   6  12   1       15.55       14.75      2.01 o 
   7  12   1        8.77        7.37      1.97 o 
   8  12   1       15.82       21.29      2.60 o 
  -8  13   1        0.00       -0.98      3.05 o 
  -7  13   1        3.31        1.78      1.97 o 
  -6  13   1        3.79        3.02      1.56 o 
  -5  13   1       72.41       69.24      2.55 o 
  -4  13   1       52.46       56.29      1.53 o 
  -3  13   1        5.65        6.77      1.11 o 
  -2  13   1        3.76        1.60      0.93 o 
  -1  13   1       14.55       14.95      1.06 o 
   0  13   1       22.03       19.10      1.08 o 
   1  13   1        3.36        2.72      1.06 o 
   2  13   1        7.54        8.67      1.13 o 
   3  13   1        0.14        0.69      1.18 o 
   4  13   1       43.65       41.44      2.28 o 
   5  13   1      108.91      108.04      4.52 o 
   6  13   1        1.84       -0.03      1.95 o 
   7  13   1       12.07       13.74      2.50 o 
  -7  14   1        0.23       -0.84      1.57 o 
  -6  14   1        0.21       -0.12      1.49 o 
  -5  14   1       35.51       29.89      1.78 o 
  -4  14   1       15.59       14.67      1.28 o 
  -3  14   1       29.60       26.02      1.51 o 
  -2  14   1       52.34       46.90      1.55 o 
  -1  14   1        7.23        4.55      1.02 o 
   0  14   1       50.02       51.37      1.55 o 
   1  14   1      303.58      333.35      2.91 o 
   2  14   1       28.56       28.75      1.34 o 
   3  14   1        8.58       12.36      1.49 o 
   4  14   1      135.63      120.33      3.16 o 
   5  14   1       61.14       64.26      2.59 o 
   6  14   1       16.77       22.48      3.08 o 
   7  14   1       33.28       41.99      2.57 o 
  -7  15   1        6.46        8.94      5.32 o 
  -6  15   1       49.87       57.13      2.87 o 
  -5  15   1        4.01        1.97      1.50 o 
  -4  15   1       25.19       21.67      1.43 o 
  -3  15   1        9.81       13.05      1.32 o 
  -2  15   1       90.23       99.67      1.97 o 
  -1  15   1       49.86       46.42      1.37 o 
   0  15   1       43.52       44.91      1.55 o 
   1  15   1       10.45        8.55      1.23 o 
   2  15   1        0.49        0.36      1.11 o 
   3  15   1       45.55       41.02      2.48 o 
   4  15   1        3.47        0.83      2.10 o 
   5  15   1        0.94        0.06      2.03 o 
   6  15   1       22.23       26.04      2.60 o 
  -6  16   1        6.59        3.02      2.20 o 
  -5  16   1        0.39        1.67      1.63 o 
  -4  16   1        0.00       -0.64      1.29 o 
  -3  16   1        0.39        0.09      1.33 o 
  -2  16   1       34.93       45.44      1.68 o 
  -1  16   1        2.43        2.82      1.50 o 
   0  16   1        3.01        2.00      1.28 o 
   1  16   1        8.04        4.87      1.21 o 
   2  16   1       31.26       35.11      1.58 o 
   3  16   1       62.54       61.01      2.56 o 
   4  16   1       38.81       34.63      2.55 o 
   5  16   1       57.24       65.81      6.23 o 
  -5  17   1      113.65      104.35      4.78 o 
  -4  17   1        0.51       -1.39      1.55 o 
  -3  17   1       56.88       51.78      1.88 o 
  -2  17   1       14.10       11.46      1.46 o 
  -1  17   1       48.46       48.39      2.07 o 
   0  17   1        0.01       -1.06      1.59 o 
   1  17   1        1.36        2.04      1.37 o 
   2  17   1        0.16        1.24      1.34 o 
   3  17   1        0.13       -1.17      1.95 o 
   4  17   1        0.62       -1.51      2.04 o 
  -3  18   1       42.08       40.45      3.52 o 
  -2  18   1       12.34       10.78      1.84 o 
  -1  18   1        4.19        2.95      1.81 o 
   0  18   1        0.25       -1.48      1.77 o 
   1  18   1       48.28       51.57      1.92 o 
   2  18   1       16.57       14.70      1.93 o 
   3  18   1        2.10       -0.61      3.35 o 
   0  19   1       19.30       19.03      2.26 o 
 -11   0   2       67.62       59.72      4.81 o 
 -10   0   2      143.65      140.14      5.33 o 
  -9   0   2      313.33      316.62      4.32 o 
  -8   0   2     1435.70     1447.84     21.79 o 
  -7   0   2      541.25      541.32      5.13 o 
  -6   0   2      146.68      127.11      2.75 o 
  -5   0   2       48.23       30.92      0.84 o 
  -4   0   2      138.78      154.06      1.30 o 
  -3   0   2     2832.68     2578.13      4.89 o 
  -2   0   2      532.46      513.49      3.21 o 
  -1   0   2     3420.51     3265.94      7.82 o 
   0   0   2    13936.45    13014.04     37.99 o 
   1   0   2     4100.83     3804.65     54.66 o 
   2   0   2      462.06      443.28      3.35 o 
   3   0   2      745.10      671.85      3.33 o 
   4   0   2     8859.17     9607.63     12.90 o 
   5   0   2     1068.59     1253.18      3.48 o 
   6   0   2       83.15       94.54      2.96 o 
   7   0   2       24.22       32.78      2.51 o 
   8   0   2      169.43      135.75      3.00 o 
   9   0   2        6.46        3.45      1.74 o 
  10   0   2       51.93       56.16      2.81 o 
 -11   1   2        1.98        2.30      2.34 o 
 -10   1   2        0.15        3.05      2.40 o 
  -9   1   2        0.14        1.75      1.68 o 
  -8   1   2       77.83       83.20      2.69 o 
  -7   1   2      158.14      151.87      1.96 o 
  -6   1   2      502.91      486.94      3.76 o 
  -5   1   2      142.07      106.98      0.92 o 
  -4   1   2       86.39       93.66      0.74 o 
  -3   1   2      444.49      498.83      2.18 o 
  -2   1   2     4931.39     4380.31     10.36 o 
  -1   1   2     5963.75     5431.62     10.79 o 
   0   1   2     7824.60     7599.86     35.73 o 
   1   1   2     2225.48     2058.37      9.59 o 
   2   1   2      201.30      173.29      0.98 o 
   3   1   2        2.39        1.92      0.43 o 
   4   1   2      822.81      765.87      7.33 o 
   5   1   2        6.56        5.77      0.43 o 
   6   1   2      169.37      162.34      1.76 o 
   7   1   2      192.06      180.47      2.42 o 
   8   1   2        9.25       10.48      1.40 o 
   9   1   2       59.05       49.30      1.67 o 
  10   1   2       17.70       18.33      1.58 o 
 -11   2   2       37.00       41.43      2.92 o 
 -10   2   2      143.89      144.96      2.90 o 
  -9   2   2      348.20      357.26      5.55 o 
  -8   2   2     1043.54     1064.36      7.92 o 
  -7   2   2      188.75      189.56      3.25 o 
  -6   2   2      562.42      559.76      4.58 o 
  -5   2   2      303.35      287.63      1.44 o 
  -4   2   2      560.04      570.03      2.07 o 
  -3   2   2      540.82      534.99      4.21 o 
  -2   2   2    16463.83    14745.75     55.58 o 
  -1   2   2     2974.54     2839.00     10.12 o 
   0   2   2     1790.45     1748.38      9.31 o 
   1   2   2     2021.36     1995.56      9.92 o 
   2   2   2     1353.11     1340.22      6.39 o 
   3   2   2      225.25      236.41      0.77 o 
   4   2   2      701.68      771.24      3.78 o 
   5   2   2      540.89      603.05      2.52 o 
   6   2   2       57.84       63.63      1.28 o 
   7   2   2       52.22       57.62      1.67 o 
   8   2   2       12.15        5.54      1.41 o 
   9   2   2        0.08        0.03      1.30 o 
  10   2   2        0.47        0.36      1.39 o 
 -11   3   2        0.00        2.13      2.31 o 
 -10   3   2        5.88        5.00      1.76 o 
  -9   3   2      187.58      186.59      3.05 o 
  -8   3   2       12.36        9.42      2.18 o 
  -7   3   2      186.49      198.74      2.53 o 
  -6   3   2      185.49      166.52      1.49 o 
  -5   3   2       10.58       13.96      0.50 o 
  -4   3   2      186.17      142.71      1.26 o 
  -3   3   2       17.23       28.38      0.44 o 
  -2   3   2      658.80      786.06      4.52 o 
  -1   3   2     2493.08     2683.00      4.55 o 
   0   3   2    13551.16    12037.39    153.98 o 
   1   3   2        6.38        7.05      0.33 o 
   2   3   2        1.00        1.39      0.20 o 
   3   3   2       51.93       58.96      1.30 o 
   4   3   2      126.40      143.07      1.20 o 
   5   3   2       30.43       33.34      0.87 o 
   6   3   2      249.30      263.72      2.22 o 
   7   3   2        0.08        0.71      1.01 o 
   8   3   2        6.55        4.52      1.44 o 
   9   3   2        4.50        4.04      1.36 o 
  10   3   2        3.71        5.10      1.44 o 
 -11   4   2       21.02       22.82      2.74 o 
 -10   4   2        5.81        3.62      1.66 o 
  -9   4   2       18.57       16.25      2.20 o 
  -8   4   2      320.19      307.90      5.43 o 
  -7   4   2      330.97      339.65      5.78 o 
  -6   4   2      170.97      174.80      1.56 o 
  -5   4   2      300.00      302.29      2.04 o 
  -4   4   2     1713.79     1733.54      5.73 o 
  -3   4   2      662.28      712.30      3.06 o 
  -2   4   2     1021.79      915.95      3.60 o 
  -1   4   2     1022.35      975.63      3.55 o 
   0   4   2     2161.43     2417.76      6.38 o 
   1   4   2     1365.83     1320.99      2.80 o 
   2   4   2      479.60      400.42      2.27 o 
   3   4   2      406.09      420.45      1.20 o 
   4   4   2       44.54       41.39      0.62 o 
   5   4   2      860.23      882.16      6.27 o 
   6   4   2       79.80       91.48      1.53 o 
   7   4   2       10.85       10.53      1.12 o 
   8   4   2        5.34        5.18      1.34 o 
   9   4   2        0.07        1.46      1.45 o 
  10   4   2        0.03        1.42      1.47 o 
 -11   5   2        8.54        5.55      2.28 o 
 -10   5   2        0.96       -0.25      1.75 o 
  -9   5   2        0.03       -0.85      2.02 o 
  -8   5   2       76.55       68.74      3.75 o 
  -7   5   2      196.67      183.25      3.36 o 
  -6   5   2       28.09       27.35      0.85 o 
  -5   5   2      150.00      168.75      1.26 o 
  -4   5   2       48.58       87.56      0.84 o 
  -3   5   2     1131.43     1231.58      6.39 o 
  -2   5   2       33.86       34.67      0.51 o 
  -1   5   2       72.47       90.17      1.35 o 
   0   5   2      255.91      236.85      1.55 o 
   1   5   2       56.67       72.02      0.61 o 
   2   5   2       37.95       35.39      0.47 o 
   3   5   2      522.91      553.34      3.25 o 
   4   5   2       28.14       18.02      0.57 o 
   5   5   2       53.08       46.80      0.97 o 
   6   5   2      133.88      143.43      1.84 o 
   7   5   2        0.09        1.50      1.18 o 
   8   5   2        0.01        0.54      1.12 o 
   9   5   2        0.01        0.74      1.30 o 
  10   5   2        2.01        5.46      1.72 o 
 -10   6   2       28.54       23.81      1.97 o 
  -9   6   2       64.77       57.62      3.63 o 
  -8   6   2        0.70        0.50      2.04 o 
  -7   6   2        2.17        1.95      1.86 o 
  -6   6   2        1.61        0.55      0.95 o 
  -5   6   2      532.05      536.65      4.97 o 
  -4   6   2      524.01      682.55      4.46 o 
  -3   6   2       23.93       35.70      0.67 o 
  -2   6   2       54.32       40.52      0.81 o 
  -1   6   2     1481.30     1364.92      6.22 o 
   0   6   2      308.89      379.18      3.87 o 
   1   6   2     1204.88     1132.08      3.49 o 
   2   6   2       20.10       11.76      0.57 o 
   3   6   2        2.80        2.82      0.34 o 
   4   6   2        1.72        3.14      0.49 o 
   5   6   2       99.70       81.88      1.18 o 
   6   6   2        9.28       10.08      1.44 o 
   7   6   2        1.36        1.24      1.21 o 
   8   6   2        2.28        1.29      1.17 o 
   9   6   2        6.61        7.67      1.50 o 
  10   6   2        1.79        3.27      2.48 o 
 -10   7   2        0.23        0.17      2.03 o 
  -9   7   2        8.06        5.82      2.07 o 
  -8   7   2        0.68       -1.13      1.92 o 
  -7   7   2       20.41       18.28      2.14 o 
  -6   7   2        9.44        8.67      1.28 o 
  -5   7   2        0.13        0.05      0.63 o 
  -4   7   2      338.30      350.60      2.97 o 
  -3   7   2       42.98       33.27      0.66 o 
  -2   7   2       38.53       38.16      0.68 o 
  -1   7   2        0.04        0.46      0.45 o 
   0   7   2      501.14      496.85      3.30 o 
   1   7   2        0.90        2.28      0.38 o 
   2   7   2      239.02      252.98      1.59 o 
   3   7   2      288.04      243.24      1.74 o 
   4   7   2        9.45        8.13      0.66 o 
   5   7   2      557.67      506.37      4.61 o 
   6   7   2      425.71      427.61      4.00 o 
   7   7   2       51.78       41.36      1.46 o 
   8   7   2        2.59        1.96      1.51 o 
   9   7   2        1.41        3.05      1.91 o 
 -10   8   2        0.01        2.93      2.92 o 
  -9   8   2        3.20        1.64      3.32 o 
  -8   8   2       41.40       43.83      2.44 o 
  -7   8   2       10.72       10.23      2.15 o 
  -6   8   2       26.68       21.44      1.47 o 
  -5   8   2       98.03      109.60      1.36 o 
  -4   8   2       37.11       63.05      1.07 o 
  -3   8   2        8.26        2.63      0.56 o 
  -2   8   2        3.25        2.74      0.52 o 
  -1   8   2      141.44      172.13      1.47 o 
   0   8   2     1039.00     1003.35      7.65 o 
   1   8   2       25.24       48.14      0.66 o 
   2   8   2       18.14       27.17      0.66 o 
   3   8   2      202.41      191.25      1.79 o 
   4   8   2      170.75      165.03      2.14 o 
   5   8   2      410.44      402.60      2.90 o 
   6   8   2      158.82      154.60      3.49 o 
   7   8   2       52.62       48.88      2.15 o 
   8   8   2        5.74        4.20      1.56 o 
   9   8   2       32.99       35.37      2.45 o 
 -10   9   2        0.43       -3.72      3.72 o 
  -9   9   2        2.05        2.06      2.29 o 
  -8   9   2       16.65       16.56      2.21 o 
  -7   9   2       49.51       43.16      1.82 o 
  -6   9   2       64.92       62.01      1.86 o 
  -5   9   2        0.16        0.10      1.33 o 
  -4   9   2       12.09        6.17      0.74 o 
  -3   9   2       17.45       16.27      0.72 o 
  -2   9   2        7.73        7.78      0.66 o 
  -1   9   2      383.77      344.09      2.39 o 
   0   9   2     2934.42     2935.13      8.76 o 
   1   9   2      404.30      402.36      1.78 o 
   2   9   2       18.53       12.11      0.74 o 
   3   9   2      171.43      154.42      1.95 o 
   4   9   2      468.61      462.26      3.99 o 
   5   9   2      254.75      271.32      3.54 o 
   6   9   2       14.01       11.61      1.14 o 
   7   9   2        3.72        2.90      1.39 o 
   8   9   2      142.24      134.78      2.65 o 
   9   9   2       36.78       38.85      1.96 o 
  -9  10   2       71.70       79.66      6.66 o 
  -8  10   2      129.06      146.76      7.68 o 
  -7  10   2       32.41       40.39      1.88 o 
  -6  10   2       41.02       48.97      2.08 o 
  -5  10   2       41.82       47.00      1.96 o 
  -4  10   2        7.94        8.04      0.95 o 
  -3  10   2       13.83       14.42      0.86 o 
  -2  10   2       44.56       47.64      1.08 o 
  -1  10   2      296.42      308.67      3.14 o 
   0  10   2       18.88       24.66      2.44 o 
   1  10   2      199.01      223.00      2.25 o 
   2  10   2        2.85        3.07      0.75 o 
   3  10   2      295.74      282.29      2.18 o 
   4  10   2       45.29       43.32      1.91 o 
   5  10   2      359.87      343.61      4.94 o 
   6  10   2        3.10        1.81      1.29 o 
   7  10   2        1.17        0.04      2.21 o 
   8  10   2       70.31       66.88      3.32 o 
   9  10   2        0.12        1.15      3.84 o 
  -9  11   2        0.18        3.77      2.88 o 
  -8  11   2        0.01        2.49      3.51 o 
  -7  11   2        0.52        0.18      1.62 o 
  -6  11   2        0.88       -0.54      1.48 o 
  -5  11   2       79.94       65.55      3.05 o 
  -4  11   2       48.43       44.85      1.12 o 
  -3  11   2       66.86       53.37      1.19 o 
  -2  11   2      314.80      284.92      2.24 o 
  -1  11   2      654.62      608.38      3.77 o 
   0  11   2      845.55      816.93      4.24 o 
   1  11   2      199.05      189.96      2.26 o 
   2  11   2      325.55      308.89      4.01 o 
   3  11   2       37.65       39.87      3.17 o 
   4  11   2      354.65      367.62      4.25 o 
   5  11   2       19.38       17.97      2.05 o 
   6  11   2      179.06      186.80      5.03 o 
   7  11   2       13.34       14.03      3.84 o 
   8  11   2       50.54       58.41      2.74 o 
  -8  12   2      166.05      171.95      5.76 o 
  -7  12   2       35.92       34.97      2.32 o 
  -6  12   2       10.48       15.62      1.83 o 
  -5  12   2        3.06        0.36      1.55 o 
  -4  12   2        3.06        2.11      1.14 o 
  -3  12   2      208.26      213.20      2.22 o 
  -2  12   2      109.47      123.75      1.83 o 
  -1  12   2       33.31       36.51      1.18 o 
   0  12   2      143.70      136.86      2.03 o 
   1  12   2      210.74      199.48      5.30 o 
   2  12   2       75.59       66.45      1.46 o 
   3  12   2       66.85       57.37      2.17 o 
   4  12   2      104.45       88.22      2.68 o 
   5  12   2      114.19      103.89      2.91 o 
   6  12   2        9.09        4.97      1.93 o 
   7  12   2       37.63       36.27      4.24 o 
   8  12   2       37.26       44.80      4.25 o 
  -8  13   2       22.82       23.84      4.31 o 
  -7  13   2        2.48        2.90      3.87 o 
  -6  13   2       35.75       32.63      2.10 o 
  -5  13   2       18.38       17.10      1.81 o 
  -4  13   2        1.39        0.34      1.18 o 
  -3  13   2        7.40        4.23      1.02 o 
  -2  13   2      161.08      158.11      1.93 o 
  -1  13   2      183.46      175.20      2.18 o 
   0  13   2      372.53      381.64      6.50 o 
   1  13   2      690.86      691.60      4.49 o 
   2  13   2      365.35      371.78      5.07 o 
   3  13   2       89.38       95.15      2.69 o 
   4  13   2      200.07      236.54     14.87 o 
   5  13   2       80.84       91.42      2.90 o 
   6  13   2       94.69       98.59      3.02 o 
   7  13   2       55.50       58.72      4.07 o 
  -7  14   2       23.66       23.34      2.64 o 
  -6  14   2       37.39       37.33      2.30 o 
  -5  14   2       24.91       23.98      3.35 o 
  -4  14   2       47.16       40.03      1.79 o 
  -3  14   2       11.86       12.90      1.27 o 
  -2  14   2       30.75       33.04      1.27 o 
  -1  14   2       32.02       34.14      1.44 o 
   0  14   2       43.21       41.31      1.56 o 
   1  14   2        0.89        2.26      1.16 o 
   2  14   2        0.85        1.20      1.07 o 
   3  14   2       54.93       45.96      2.46 o 
   4  14   2      157.58      157.41      7.96 o 
   5  14   2        5.74       -0.12      1.94 o 
   6  14   2       25.25       15.11      2.25 o 
  -7  15   2        2.20        0.89      2.69 o 
  -6  15   2       15.38       14.50      2.45 o 
  -5  15   2        8.11        5.09      1.50 o 
  -4  15   2       40.58       41.81      1.68 o 
  -3  15   2        0.67        0.48      1.22 o 
  -2  15   2       51.36       47.94      1.45 o 
  -1  15   2       40.60       39.62      1.61 o 
   0  15   2      149.94      147.79      2.56 o 
   1  15   2        2.16        1.88      1.19 o 
   2  15   2       12.51       12.70      1.28 o 
   3  15   2      251.30      274.50     17.34 o 
   4  15   2        7.81        5.57      1.98 o 
   5  15   2       44.33       46.47      2.65 o 
   6  15   2       35.28       41.27      3.45 o 
  -6  16   2       17.14       17.81      2.29 o 
  -5  16   2        5.34        5.54      1.74 o 
  -4  16   2       77.83       80.16      2.53 o 
  -3  16   2       22.59       23.07      1.53 o 
  -2  16   2       38.67       38.16      2.09 o 
  -1  16   2       18.18       17.83      1.46 o 
   0  16   2       11.97       11.33      1.41 o 
   1  16   2       14.64       11.18      1.31 o 
   2  16   2       23.75       25.88      2.36 o 
   3  16   2       16.01       17.27      2.35 o 
   4  16   2       36.64       37.95      3.82 o 
   5  16   2       11.60       17.27      2.45 o 
  -5  17   2       16.51       15.32      3.23 o 
  -4  17   2        3.81        2.06      1.58 o 
  -3  17   2       50.27       53.04      1.96 o 
  -2  17   2       58.36       58.99      3.09 o 
  -1  17   2        1.12        0.79      1.60 o 
   0  17   2       44.83       43.59      1.79 o 
   1  17   2       40.57       36.77      1.64 o 
   2  17   2       55.20       59.31      6.07 o 
   3  17   2       36.09       43.38      2.66 o 
   4  17   2        3.45        0.60      2.17 o 
  -3  18   2       13.44       14.66      3.10 o 
  -2  18   2        6.48        7.37      1.79 o 
  -1  18   2        0.30       -0.82      1.62 o 
   0  18   2        6.98        3.20      1.53 o 
   1  18   2        4.69        4.03      1.51 o 
   2  18   2       26.47       22.53      3.32 o 
 -11   1   3       37.97       37.83      2.84 o 
 -10   1   3       10.36       10.75      1.79 o 
  -9   1   3       31.87       29.13      1.58 o 
  -8   1   3        6.15        3.91      1.46 o 
  -7   1   3       11.70       17.91      1.26 o 
  -6   1   3        0.92        0.03      0.78 o 
  -5   1   3        0.46       -0.09      0.45 o 
  -4   1   3      174.07      160.16      1.01 o 
  -3   1   3       41.51       48.84      0.57 o 
  -2   1   3      192.90      173.17      1.41 o 
  -1   1   3      417.82      460.10      2.74 o 
   0   1   3      260.16      251.77      0.90 o 
   1   1   3      142.15      165.92      1.23 o 
   2   1   3       77.37       69.82      0.82 o 
   3   1   3       72.15       59.32      0.40 o 
   4   1   3       45.00       52.03      0.95 o 
   5   1   3       75.88      101.94      1.26 o 
   6   1   3        2.73        1.95      1.38 o 
   7   1   3       96.60       89.22      2.05 o 
   8   1   3       11.46        7.45      1.36 o 
   9   1   3        8.74        6.08      1.30 o 
  10   1   3        0.46       -0.72      1.76 o 
 -11   2   3       34.72       43.70      3.98 o 
 -10   2   3       13.19       11.69      1.80 o 
  -9   2   3        0.21        0.30      1.38 o 
  -8   2   3       97.72       94.40      1.99 o 
  -7   2   3      803.34      755.85      7.01 o 
  -6   2   3       44.39       39.57      1.43 o 
  -5   2   3        0.43        0.37      0.44 o 
  -4   2   3      487.06      566.96      2.20 o 
  -3   2   3      524.35      514.09      1.84 o 
  -2   2   3      720.68      748.19      4.12 o 
  -1   2   3     5726.79     5224.41     14.87 o 
   0   2   3       99.79       85.32      0.66 o 
   1   2   3      166.60      174.58      2.10 o 
   2   2   3      394.86      357.31      2.07 o 
   3   2   3      241.34      257.84      1.35 o 
   4   2   3        3.48       14.86      0.60 o 
   5   2   3      125.21      129.77      1.17 o 
   6   2   3      103.17      114.03      2.01 o 
   7   2   3        4.86        2.41      1.33 o 
   8   2   3      145.70      124.23      3.31 o 
   9   2   3       11.38       14.32      1.55 o 
  10   2   3       37.86       37.35      1.79 o 
 -11   3   3        5.81        5.74      1.96 o 
 -10   3   3       54.55       52.03      2.52 o 
  -9   3   3      329.86      341.16      3.84 o 
  -8   3   3       17.78       16.02      2.59 o 
  -7   3   3        6.40        7.34      1.25 o 
  -6   3   3       81.23       69.71      0.98 o 
  -5   3   3      529.69      518.46      3.16 o 
  -4   3   3      143.13      142.75      1.04 o 
  -3   3   3       86.34      108.07      0.88 o 
  -2   3   3     2977.36     2772.59      6.96 o 
  -1   3   3     3387.29     3345.75     11.45 o 
   0   3   3      375.70      451.91      4.16 o 
   1   3   3     1035.74      991.87      5.41 o 
   2   3   3      393.58      394.73      1.71 o 
   3   3   3      872.10      927.80      3.68 o 
   4   3   3        1.19        0.85      0.39 o 
   5   3   3        5.00        6.29      0.65 o 
   6   3   3      150.58      148.74      2.78 o 
   7   3   3      253.20      257.42      5.41 o 
   8   3   3        0.03        0.10      1.31 o 
   9   3   3        0.83        0.79      1.40 o 
  10   3   3        5.06        6.27      2.08 o 
 -11   4   3        1.84        2.06      1.80 o 
 -10   4   3        0.61       -0.94      1.70 o 
  -9   4   3       64.77       63.16      2.41 o 
  -8   4   3      135.07      124.46      2.10 o 
  -7   4   3      887.85      893.40      8.95 o 
  -6   4   3      437.75      433.83      2.27 o 
  -5   4   3      529.99      513.01      3.41 o 
  -4   4   3      742.51      678.80      2.64 o 
  -3   4   3     2244.10     2236.11      6.99 o 
  -2   4   3      975.31      858.80      4.74 o 
  -1   4   3     1342.95     1296.04      6.45 o 
   0   4   3      580.58      541.01      2.92 o 
   1   4   3      652.21      549.60      5.57 o 
   2   4   3        1.10        1.95      0.31 o 
   3   4   3       26.44       10.45      0.42 o 
   4   4   3       73.71       47.34      0.86 o 
   5   4   3      586.40      597.79      5.13 o 
   6   4   3      226.77      210.11      2.12 o 
   7   4   3       65.75       60.55      2.56 o 
   8   4   3       52.33       43.62      2.11 o 
   9   4   3        6.66        8.08      1.56 o 
  10   4   3       23.01       25.87      2.57 o 
 -11   5   3       13.15       13.30      2.53 o 
 -10   5   3       35.75       36.04      2.19 o 
  -9   5   3       40.38       35.48      2.75 o 
  -8   5   3        0.28       -0.82      1.54 o 
  -7   5   3       49.64       46.01      1.80 o 
  -6   5   3       27.51       23.31      1.11 o 
  -5   5   3       27.86       30.61      0.84 o 
  -4   5   3      747.15      681.17      2.86 o 
  -3   5   3     5690.67     5733.96     14.07 o 
  -2   5   3     1093.75     1082.53      5.11 o 
  -1   5   3      630.57      616.13      3.61 o 
   0   5   3     1314.55     1320.25     10.52 o 
   1   5   3     1460.14     1539.74      4.72 o 
   2   5   3       14.23       20.11      0.39 o 
   3   5   3      347.80      347.77      2.09 o 
   4   5   3      168.81      182.06      1.45 o 
   5   5   3      312.18      308.63      2.63 o 
   6   5   3       34.53       30.86      1.32 o 
   7   5   3        6.74        3.18      1.16 o 
   8   5   3       12.62       12.99      1.47 o 
   9   5   3        0.86        0.75      1.37 o 
  10   5   3        0.40        2.00      2.58 o 
 -10   6   3        1.91        1.52      1.79 o 
  -9   6   3       27.48       25.39      2.61 o 
  -8   6   3      128.21      121.25      3.59 o 
  -7   6   3      347.83      334.36      6.45 o 
  -6   6   3      598.97      580.71      4.46 o 
  -5   6   3      222.34      234.04      1.61 o 
  -4   6   3        0.69        3.56      0.67 o 
  -3   6   3      979.89      974.94      4.33 o 
  -2   6   3     1108.78     1115.26      3.01 o 
  -1   6   3     3378.31     3440.25     16.14 o 
   0   6   3      148.06      223.33      1.76 o 
   1   6   3       20.97       42.90      1.04 o 
   2   6   3       38.78       39.45      0.51 o 
   3   6   3      231.19      232.02      2.33 o 
   4   6   3      192.40      198.18      1.59 o 
   5   6   3      183.96      175.90      1.90 o 
   6   6   3     1023.16      991.31      4.39 o 
   7   6   3      463.09      461.84      4.45 o 
   8   6   3      126.84      118.35      2.39 o 
   9   6   3       38.08       34.67      1.82 o 
 -10   7   3       52.82       45.32      2.69 o 
  -9   7   3      135.75      137.55      3.58 o 
  -8   7   3       19.93       21.89      2.21 o 
  -7   7   3       53.15       51.48      1.85 o 
  -6   7   3      113.19      121.67      3.48 o 
  -5   7   3       25.34       24.52      0.94 o 
  -4   7   3      317.36      279.08      1.86 o 
  -3   7   3      422.73      433.53      2.93 o 
  -2   7   3      516.31      546.36      1.84 o 
  -1   7   3       28.73       26.36      2.54 o 
   0   7   3     3163.38     3214.32     17.33 o 
   1   7   3     1040.64     1098.80      4.18 o 
   2   7   3      133.15      131.72      0.92 o 
   3   7   3       26.47       27.33      0.70 o 
   4   7   3      216.92      221.66      1.53 o 
   5   7   3      450.15      456.14      6.51 o 
   6   7   3       15.38       15.45      1.24 o 
   7   7   3      174.64      171.22      3.61 o 
   8   7   3       29.65       30.61      1.77 o 
   9   7   3        0.55        0.81      2.13 o 
 -10   8   3       10.85       12.96      2.36 o 
  -9   8   3       26.95       30.87      3.64 o 
  -8   8   3       91.21       78.91      2.88 o 
  -7   8   3      215.37      210.39      3.45 o 
  -6   8   3      212.54      202.46      2.26 o 
  -5   8   3      203.33      204.31      1.97 o 
  -4   8   3      240.74      251.12      2.09 o 
  -3   8   3      244.84      225.37      2.26 o 
  -2   8   3      310.66      343.27      2.96 o 
  -1   8   3     1449.43     1482.37      4.64 o 
   0   8   3      198.65      211.02      1.36 o 
   1   8   3        3.08        4.52      0.60 o 
   2   8   3       25.57       25.63      0.58 o 
   3   8   3      196.50      196.61      2.55 o 
   4   8   3       70.12       75.62      1.39 o 
   5   8   3      164.10      162.12      2.72 o 
   6   8   3       19.69       19.05      1.57 o 
   7   8   3       40.63       41.50      1.83 o 
   8   8   3       65.47       63.43      2.14 o 
   9   8   3       43.47       40.70      2.76 o 
 -10   9   3       11.73       15.76      3.74 o 
  -9   9   3       65.78       75.17     11.57 o 
  -8   9   3       19.41       19.18      2.21 o 
  -7   9   3        0.48        2.48      1.41 o 
  -6   9   3       23.18       26.18      2.95 o 
  -5   9   3       19.36       21.32      1.11 o 
  -4   9   3      361.32      383.36      2.61 o 
  -3   9   3       58.34       62.26      1.54 o 
  -2   9   3      233.42      236.29      1.65 o 
  -1   9   3      239.13      254.56      1.68 o 
   0   9   3      605.72      650.23      3.78 o 
   1   9   3       82.53       81.12      1.75 o 
   2   9   3        1.41        2.13      0.71 o 
   3   9   3      300.75      321.03      2.00 o 
   4   9   3      257.72      263.65      4.14 o 
   5   9   3        9.21        5.19      1.10 o 
   6   9   3        4.43        0.35      1.30 o 
   7   9   3       63.27       59.93      2.99 o 
   8   9   3        0.39        0.65      1.50 o 
   9   9   3       28.07       30.56      3.85 o 
  -9  10   3        6.08        5.49      4.87 o 
  -8  10   3        9.36       10.62      3.44 o 
  -7  10   3       88.12       96.12      2.86 o 
  -6  10   3        0.02       -0.72      1.47 o 
  -5  10   3        7.11        3.47      0.95 o 
  -4  10   3      512.73      553.29      3.23 o 
  -3  10   3       38.29       40.81      1.11 o 
  -2  10   3      262.69      248.04      2.43 o 
  -1  10   3      385.61      387.43      2.11 o 
   0  10   3      291.54      308.04      2.09 o 
   1  10   3       25.83       18.02      0.95 o 
   2  10   3      107.61      113.98      1.98 o 
   3  10   3        0.07        2.47      1.40 o 
   4  10   3      244.42      239.13      3.50 o 
   5  10   3      107.12      113.01      2.65 o 
   6  10   3       20.18       14.67      3.05 o 
   7  10   3        7.23        4.01      2.87 o 
   8  10   3       13.70       12.08      2.97 o 
  -9  11   3        6.12        0.98      3.68 o 
  -8  11   3        3.03        6.12      3.59 o 
  -7  11   3       16.60       17.04      2.07 o 
  -6  11   3       16.62       14.26      1.73 o 
  -5  11   3        0.68        0.72      1.12 o 
  -4  11   3        1.20        0.33      1.02 o 
  -3  11   3      197.02      196.23      1.92 o 
  -2  11   3      207.86      197.05      2.28 o 
  -1  11   3        3.38        0.58      0.98 o 
   0  11   3      124.54      124.13      2.34 o 
   1  11   3      310.50      329.44      2.58 o 
   2  11   3       81.34       80.86      1.84 o 
   3  11   3        0.43       -0.42      1.57 o 
   4  11   3      278.10      271.47      3.88 o 
   5  11   3        5.89        6.62      1.70 o 
   6  11   3        4.48        0.73      3.21 o 
   7  11   3       20.12       10.17      3.38 o 
   8  11   3       17.62       14.55      3.53 o 
  -8  12   3        0.77       -0.21      3.63 o 
  -7  12   3       35.34       34.10      2.20 o 
  -6  12   3        2.30        2.15      1.74 o 
  -5  12   3        4.29        4.22      1.72 o 
  -4  12   3       26.87       32.96      1.27 o 
  -3  12   3       27.89       32.91      1.20 o 
  -2  12   3      250.79      245.69      3.71 o 
  -1  12   3      164.52      154.27      1.83 o 
   0  12   3       17.60        8.82      1.24 o 
   1  12   3        1.50       -0.26      1.25 o 
   2  12   3        3.97        2.31      1.54 o 
   3  12   3       62.84       55.48      2.38 o 
   4  12   3       35.97       40.33      2.37 o 
   5  12   3       22.43       24.78      2.07 o 
   6  12   3        4.56        4.07      3.09 o 
   7  12   3       18.19       10.48      3.48 o 
  -8  13   3       17.16       15.93      3.41 o 
  -7  13   3        0.58       -0.47      2.07 o 
  -6  13   3        8.40        6.46      2.02 o 
  -5  13   3       19.43       12.48      1.86 o 
  -4  13   3        0.68        1.67      1.32 o 
  -3  13   3      132.13      126.71      1.80 o 
  -2  13   3       15.29       16.23      1.14 o 
  -1  13   3       32.00       27.83      1.40 o 
   0  13   3       64.39       60.35      2.05 o 
   1  13   3        0.68       -0.19      1.12 o 
   2  13   3       15.20       10.63      1.55 o 
   3  13   3        3.55        0.63      1.99 o 
   4  13   3       48.95       46.62      2.51 o 
   5  13   3        0.97        1.00      1.99 o 
   6  13   3        3.31        3.62      2.80 o 
   7  13   3       10.44        9.50      3.70 o 
  -7  14   3       15.25       16.13      2.28 o 
  -6  14   3        1.51        1.92      1.89 o 
  -5  14   3        2.45        0.99      2.54 o 
  -4  14   3        9.75        9.19      1.53 o 
  -3  14   3        3.57        2.69      1.19 o 
  -2  14   3       97.06       87.97      1.64 o 
  -1  14   3        4.79        2.66      1.19 o 
   0  14   3       16.03       12.41      1.29 o 
   1  14   3       33.50       29.68      1.50 o 
   2  14   3      108.45       98.92      2.80 o 
   3  14   3       81.33       71.27      2.76 o 
   4  14   3        5.51        6.43      2.04 o 
   5  14   3       38.97       41.69      2.50 o 
   6  14   3       14.17       10.55      3.67 o 
  -7  15   3        0.59        2.82      3.11 o 
  -6  15   3        0.70        0.82      2.05 o 
  -5  15   3       22.49       21.45      2.30 o 
  -4  15   3        5.07        5.32      1.56 o 
  -3  15   3       37.12       36.20      1.63 o 
  -2  15   3      115.50      129.15      2.23 o 
  -1  15   3       12.38       14.36      2.02 o 
   0  15   3        9.70        7.20      1.32 o 
   1  15   3       39.34       38.20      1.82 o 
   2  15   3        0.36        0.79      1.83 o 
   3  15   3       22.82       24.30      2.41 o 
   4  15   3        8.85        5.50      1.96 o 
   5  15   3        8.00        8.25      2.27 o 
  -6  16   3        9.53        7.52      2.63 o 
  -5  16   3       31.52       35.48      2.52 o 
  -4  16   3        3.38        4.30      1.41 o 
  -3  16   3      142.10      154.46      2.90 o 
  -2  16   3       33.99       31.85      1.69 o 
  -1  16   3       79.04       87.75      2.37 o 
   0  16   3       21.17       20.56      1.44 o 
   1  16   3       34.22       34.96      1.63 o 
   2  16   3        0.10        2.00      2.08 o 
   3  16   3       14.88       12.38      2.36 o 
   4  16   3       59.90       54.51      2.88 o 
   5  16   3       29.79       37.45      3.33 o 
  -5  17   3       26.26       37.97      3.83 o 
  -4  17   3        0.05       -0.03      1.45 o 
  -3  17   3       43.95       57.18      2.49 o 
  -2  17   3       13.80       18.77      1.91 o 
  -1  17   3       36.98       40.90      1.79 o 
   0  17   3        0.36       -0.66      1.34 o 
   1  17   3        0.13        1.83      1.62 o 
   2  17   3        2.70        4.40      2.11 o 
   3  17   3        1.50        0.50      1.93 o 
  -3  18   3      105.35      108.91      4.78 o 
  -2  18   3       43.96       52.96      2.38 o 
  -1  18   3       41.48       41.22      1.91 o 
   0  18   3        3.56        6.70      1.44 o 
   1  18   3       68.10       77.17      5.94 o 
   2  18   3        9.63        9.95      3.04 o 
 -11   0   4       90.20       91.88      4.97 o 
 -10   0   4      160.75      174.77      4.17 o 
  -9   0   4       16.17       13.38      2.09 o 
  -8   0   4      350.25      357.01      4.51 o 
  -7   0   4      371.55      340.71      5.22 o 
  -6   0   4      110.36      108.03      2.18 o 
  -5   0   4       88.89       63.90      1.96 o 
  -4   0   4     1024.33     1093.28      6.29 o 
  -3   0   4     1600.74     1632.90      7.87 o 
  -2   0   4      179.54      196.68      1.65 o 
  -1   0   4      382.33      503.87      2.36 o 
   0   0   4     1001.42     1081.49      3.25 o 
   1   0   4     1334.79     1451.12     11.36 o 
   2   0   4      480.91      445.79      1.82 o 
   3   0   4      262.77      295.37      1.77 o 
   4   0   4      134.88      144.85      2.13 o 
   5   0   4      461.60      427.28      5.65 o 
   6   0   4      338.32      365.75      5.63 o 
   7   0   4       21.34       21.14      2.47 o 
   8   0   4      133.47      126.21      3.11 o 
   9   0   4       78.17       67.50      2.65 o 
 -11   1   4       38.84       39.40      2.15 o 
 -10   1   4      133.55      139.86      2.48 o 
  -9   1   4      140.69      147.20      2.39 o 
  -8   1   4     1178.11     1199.00      5.51 o 
  -7   1   4        7.80        9.13      1.30 o 
  -6   1   4       28.61       36.14      1.10 o 
  -5   1   4       15.86       11.41      0.79 o 
  -4   1   4      238.31      271.24      1.43 o 
  -3   1   4      806.55      845.11      3.18 o 
  -2   1   4     1278.73     1323.01      3.41 o 
  -1   1   4      836.30      824.55      2.88 o 
   0   1   4      212.39      295.87      2.01 o 
   1   1   4       62.68       70.70      0.65 o 
   2   1   4      364.45      364.16      2.34 o 
   3   1   4      377.61      410.31      3.18 o 
   4   1   4     1087.97     1109.92      7.61 o 
   5   1   4      765.76      823.10     10.97 o 
   6   1   4       74.93       94.63      2.44 o 
   7   1   4       94.94       96.38      2.18 o 
   8   1   4        4.00        7.70      1.50 o 
   9   1   4       56.14       62.12      1.87 o 
 -11   2   4        3.95        5.54      1.87 o 
 -10   2   4       22.86       20.41      1.85 o 
  -9   2   4       51.10       46.22      2.24 o 
  -8   2   4       50.98       53.15      1.75 o 
  -7   2   4      101.58       84.04      1.67 o 
  -6   2   4        1.54        1.24      0.80 o 
  -5   2   4      430.27      376.47      2.37 o 
  -4   2   4      526.10      585.63      1.93 o 
  -3   2   4      118.43      144.84      1.29 o 
  -2   2   4      267.33      279.08      1.19 o 
  -1   2   4      304.67      344.09      7.19 o 
   0   2   4     3555.92     3636.08      8.46 o 
   1   2   4      552.76      544.63      3.67 o 
   2   2   4      133.23      152.73      0.92 o 
   3   2   4       15.51       11.45      0.60 o 
   4   2   4      273.51      268.72      4.34 o 
   5   2   4      132.82      125.12      2.17 o 
   6   2   4      129.41      123.68      2.18 o 
   7   2   4      119.64      124.62      2.42 o 
   8   2   4        0.34       -1.08      1.40 o 
   9   2   4        5.34        3.46      1.54 o 
 -11   3   4        0.33        0.17      1.81 o 
 -10   3   4       22.34       21.62      1.78 o 
  -9   3   4       84.75       85.60      1.99 o 
  -8   3   4      283.03      295.13      2.88 o 
  -7   3   4      174.69      174.44      2.17 o 
  -6   3   4        0.05        0.00      0.63 o 
  -5   3   4      223.92      245.60      2.33 o 
  -4   3   4      408.53      404.53      2.27 o 
  -3   3   4     1205.43     1202.00      3.82 o 
  -2   3   4        0.26        0.47      0.36 o 
  -1   3   4      266.70      358.71      1.26 o 
   0   3   4        9.87        3.85      0.37 o 
   1   3   4     1130.55     1030.15      4.21 o 
   2   3   4      104.40      112.57      2.25 o 
   3   3   4       43.66       23.55      0.56 o 
   4   3   4      484.55      478.41      2.12 o 
   5   3   4     1260.38     1246.50      6.54 o 
   6   3   4      187.83      174.08      2.44 o 
   7   3   4       95.71       98.72      2.24 o 
   8   3   4        6.16        5.79      1.53 o 
   9   3   4       13.96       20.90      1.68 o 
 -11   4   4       13.19       11.46      1.90 o 
 -10   4   4       26.06       32.29      2.26 o 
  -9   4   4        0.99       -0.15      1.30 o 
  -8   4   4        8.02        8.62      1.24 o 
  -7   4   4      185.84      182.86      2.26 o 
  -6   4   4        4.03        1.74      0.65 o 
  -5   4   4       27.97       23.36      0.74 o 
  -4   4   4      661.00      724.68      2.47 o 
  -3   4   4     1149.97     1157.58      3.24 o 
  -2   4   4       39.88       67.44      1.06 o 
  -1   4   4      165.27      227.24      2.11 o 
   0   4   4     1460.23     1550.69      5.53 o 
   1   4   4       50.44       27.33      0.63 o 
   2   4   4      410.82      453.67      2.17 o 
   3   4   4       49.93       51.53      1.00 o 
   4   4   4     1796.72     1715.79      5.87 o 
   5   4   4       15.22       19.98      1.34 o 
   6   4   4       59.61       58.83      1.48 o 
   7   4   4       22.86       22.42      1.58 o 
   8   4   4        1.78        1.70      1.50 o 
   9   4   4        2.51        1.43      1.62 o 
 -11   5   4       22.66       26.90      3.39 o 
 -10   5   4       26.60       24.39      1.94 o 
  -9   5   4       28.41       23.54      1.89 o 
  -8   5   4        2.17       -0.95      1.20 o 
  -7   5   4       99.29      102.98      1.88 o 
  -6   5   4        9.10        7.20      0.82 o 
  -5   5   4        1.21        2.59      0.70 o 
  -4   5   4      482.84      499.38      4.00 o 
  -3   5   4      166.67      178.38      1.82 o 
  -2   5   4        2.11        0.25      0.47 o 
  -1   5   4      477.92      565.36      1.93 o 
   0   5   4       64.11       68.61      0.66 o 
   1   5   4      540.02      695.78      3.81 o 
   2   5   4        8.34       18.36      0.55 o 
   3   5   4        5.06        6.90      0.52 o 
   4   5   4       29.85       31.24      0.93 o 
   5   5   4        5.01        4.02      0.85 o 
   6   5   4        1.87        1.19      1.10 o 
   7   5   4       43.53       45.10      1.81 o 
   8   5   4       44.04       42.52      1.99 o 
   9   5   4        6.07        6.65      1.68 o 
 -10   6   4       20.84       18.82      3.11 o 
  -9   6   4        7.44        7.76      2.24 o 
  -8   6   4        7.41        6.45      1.22 o 
  -7   6   4        9.32        8.47      1.17 o 
  -6   6   4      229.86      244.67      3.11 o 
  -5   6   4      219.01      270.96      5.45 o 
  -4   6   4        5.42        6.50      0.91 o 
  -3   6   4      270.75      254.91      1.67 o 
  -2   6   4       20.15        9.76      0.68 o 
  -1   6   4       69.94      104.68      0.95 o 
   0   6   4      158.94      128.82      1.02 o 
   1   6   4        4.79        8.01      0.34 o 
   2   6   4       36.60       32.58      0.58 o 
   3   6   4       12.25        7.46      0.52 o 
   4   6   4       76.69       77.81      1.20 o 
   5   6   4      125.48      119.51      2.32 o 
   6   6   4       70.63       71.83      1.67 o 
   7   6   4       63.57       66.56      1.93 o 
   8   6   4       28.78       30.10      1.67 o 
   9   6   4        2.42        2.35      1.58 o 
 -10   7   4        2.55        2.60      2.22 o 
  -9   7   4       14.34       13.22      2.42 o 
  -8   7   4       29.80       28.54      2.29 o 
  -7   7   4       17.59       13.48      1.19 o 
  -6   7   4       53.59       55.17      2.77 o 
  -5   7   4       36.56       35.21      1.18 o 
  -4   7   4      159.31      162.58      2.56 o 
  -3   7   4       73.06       69.01      1.18 o 
  -2   7   4      129.71      165.49      1.31 o 
  -1   7   4        1.65        1.17      0.51 o 
   0   7   4      494.57      506.64      1.73 o 
   1   7   4       31.06       33.67      0.79 o 
   2   7   4        0.60        3.62      0.50 o 
   3   7   4       59.28       64.00      0.88 o 
   4   7   4        6.14        3.02      0.68 o 
   5   7   4       83.73       89.73      2.15 o 
   6   7   4       35.17       38.30      1.41 o 
   7   7   4       21.60       20.82      1.32 o 
   8   7   4        6.81       11.18      1.98 o 
   9   7   4       20.82       25.33      3.12 o 
 -10   8   4        0.50        1.98      2.44 o 
  -9   8   4        0.30        3.10      2.24 o 
  -8   8   4       10.58        8.44      2.09 o 
  -7   8   4        7.42        7.35      1.40 o 
  -6   8   4       28.43       25.15      1.16 o 
  -5   8   4        1.49        2.97      0.94 o 
  -4   8   4       26.57       19.38      1.06 o 
  -3   8   4      159.92      157.57      1.96 o 
  -2   8   4      226.35      189.38      1.98 o 
  -1   8   4       45.77       46.77      0.79 o 
   0   8   4      635.40      704.90      4.38 o 
   1   8   4      164.79      167.66      1.79 o 
   2   8   4        1.86        1.17      0.54 o 
   3   8   4       71.80       58.78      1.01 o 
   4   8   4      621.19      629.13      4.47 o 
   5   8   4        5.95        3.47      1.66 o 
   6   8   4       10.09        8.94      1.76 o 
   7   8   4       35.33       34.28      3.16 o 
   8   8   4       19.50       19.70      2.88 o 
  -9   9   4       40.32       44.95      2.89 o 
  -7   9   4      177.27      172.97      4.60 o 
  -6   9   4       86.38       94.19      3.27 o 
  -5   9   4        3.79        5.24      1.35 o 
  -4   9   4      226.69      227.42      2.20 o 
  -3   9   4      861.10      865.07      3.87 o 
  -2   9   4      367.59      361.29      3.50 o 
  -1   9   4       14.89       13.71      0.68 o 
   0   9   4      662.15      681.24      5.78 o 
   1   9   4      147.09      158.87      1.83 o 
   2   9   4       19.20       21.97      1.22 o 
   3   9   4       88.74       78.51      1.73 o 
   4   9   4      575.89      588.60      5.22 o 
   5   9   4      432.64      440.81      8.18 o 
   6   9   4       14.04       12.34      1.94 o 
   7   9   4        0.12       -0.87      1.74 o 
   8   9   4        4.29        3.06      2.85 o 
  -9  10   4       16.97       26.06      3.49 o 
  -8  10   4        0.49       -1.33      3.27 o 
  -7  10   4        1.06        0.45      1.66 o 
  -6  10   4       16.06       10.18      1.32 o 
  -5  10   4       28.85       33.33      1.25 o 
  -4  10   4       11.35       10.06      1.06 o 
  -3  10   4       51.59       54.61      1.43 o 
  -2  10   4      196.12      177.07      1.84 o 
  -1  10   4        1.00        0.55      0.95 o 
   0  10   4      366.37      377.86      3.17 o 
   1  10   4       12.93        9.62      0.86 o 
   2  10   4       24.76       29.06      1.61 o 
   3  10   4       19.42       15.61      1.68 o 
   4  10   4        8.41       12.20      1.82 o 
   5  10   4       23.64       18.37      2.90 o 
   6  10   4       20.74       21.73      2.89 o 
   7  10   4        0.17       -2.98      2.98 o 
   8  10   4        2.49        0.32      2.67 o 
  -8  11   4      164.52      176.19      5.93 o 
  -7  11   4       73.85       88.58      2.85 o 
  -6  11   4       15.43       17.49      2.00 o 
  -5  11   4       13.66       11.91      1.13 o 
  -4  11   4      118.76      125.72      1.90 o 
  -3  11   4      264.79      274.91      3.16 o 
  -2  11   4      153.69      142.95      1.94 o 
  -1  11   4     1001.79     1018.45      8.99 o 
   0  11   4      233.81      232.88      5.39 o 
   1  11   4     1002.39      984.85      4.96 o 
   2  11   4      333.58      315.04      6.00 o 
   3  11   4      301.24      296.01      9.04 o 
   4  11   4      203.11      208.43      3.48 o 
   5  11   4      191.06      174.39      5.14 o 
   6  11   4       76.18       69.80      3.81 o 
   7  11   4        1.93       -2.50      3.08 o 
  -8  12   4       18.50       21.46      4.05 o 
  -7  12   4       37.24       42.65      2.40 o 
  -6  12   4        1.05        2.01      1.62 o 
  -5  12   4       13.02       19.49      1.28 o 
  -4  12   4       38.34       29.93      1.39 o 
  -3  12   4      183.08      208.58      2.16 o 
  -2  12   4       15.70       10.46      1.08 o 
  -1  12   4       86.36       72.81      1.74 o 
   0  12   4      651.95      632.81      5.29 o 
   1  12   4        3.91        3.62      1.03 o 
   2  12   4       23.63       20.03      1.52 o 
   3  12   4        2.87        2.02      1.87 o 
   4  12   4       42.57       49.67      3.37 o 
   5  12   4       19.98       24.32      3.47 o 
   6  12   4        4.84        6.02      3.32 o 
   7  12   4        0.50       -3.38      3.38 o 
  -7  13   4       15.69       19.81      2.41 o 
  -6  13   4       72.12       83.98      2.93 o 
  -5  13   4       90.71       99.73      2.31 o 
  -4  13   4      212.14      222.07      2.57 o 
  -3  13   4       43.18       41.31      1.37 o 
  -2  13   4      150.50      151.11      2.25 o 
  -1  13   4       74.58       63.99      1.68 o 
   0  13   4        2.68        3.38      1.09 o 
   1  13   4      109.33      101.55      2.71 o 
   2  13   4       85.77       70.84      2.03 o 
   3  13   4       92.07       86.21      2.72 o 
   4  13   4      183.37      176.18      3.55 o 
   5  13   4      211.49      212.43      5.72 o 
   6  13   4       74.72       75.84      4.48 o 
  -7  14   4        0.15       -0.34      1.86 o 
  -6  14   4        0.02       -0.01      1.79 o 
  -5  14   4        3.30        7.59      1.55 o 
  -4  14   4      113.50      119.82      2.16 o 
  -3  14   4        0.09        0.46      1.19 o 
  -2  14   4        9.77        7.10      1.33 o 
  -1  14   4        1.78        2.50      1.14 o 
   0  14   4        7.39       10.40      1.84 o 
   1  14   4       59.63       55.59      2.87 o 
   2  14   4       95.90      101.16      3.03 o 
   3  14   4        9.05        8.53      2.19 o 
   4  14   4        8.67       11.88      1.97 o 
   5  14   4       28.30       31.98      2.71 o 
  -6  15   4       38.86       38.33      2.54 o 
  -5  15   4       61.70       65.37      5.42 o 
  -4  15   4       51.84       59.41      2.61 o 
  -3  15   4        1.16        1.64      1.43 o 
  -2  15   4      162.39      172.38      3.51 o 
  -1  15   4       39.22       40.23      1.92 o 
   0  15   4       78.35       77.14      2.08 o 
   1  15   4        6.36        7.61      1.60 o 
   2  15   4       93.85      111.14      3.33 o 
   3  15   4      110.12      119.18      3.40 o 
   4  15   4       44.82       45.33      2.56 o 
   5  15   4       51.12       53.51      3.67 o 
  -5  16   4        0.81        1.48      2.30 o 
  -4  16   4       35.32       39.12      2.62 o 
  -3  16   4       30.79       25.33      1.68 o 
  -2  16   4        2.21        2.41      1.53 o 
  -1  16   4        1.78        1.62      1.44 o 
   0  16   4        0.66        3.34      1.46 o 
   1  16   4       63.41       64.76      2.29 o 
   2  16   4        7.97       11.07      2.15 o 
   3  16   4        6.78        7.44      2.28 o 
   4  16   4        0.01        1.66      2.65 o 
  -3  17   4        0.11        4.51      2.04 o 
  -2  17   4       36.53       39.59      2.00 o 
  -1  17   4        3.95        3.32      1.47 o 
   0  17   4        0.15       -0.74      1.40 o 
   1  17   4        4.93        8.24      1.73 o 
   2  17   4       14.32       13.41      2.15 o 
  -2  18   4        5.55        3.64      2.30 o 
  -1  18   4        0.11       -2.19      2.19 o 
   0  18   4        7.24        8.71      2.42 o 
 -11   1   5        3.03        3.22      1.79 o 
 -10   1   5       20.07       22.62      1.68 o 
  -9   1   5        0.05       -0.01      1.24 o 
  -8   1   5        1.36        2.64      1.30 o 
  -7   1   5       55.11       43.56      1.40 o 
  -6   1   5        0.06        0.38      0.77 o 
  -5   1   5       29.01       27.69      0.99 o 
  -4   1   5       10.60       11.68      0.85 o 
  -3   1   5      229.07      259.96      1.25 o 
  -2   1   5      156.00      126.88      0.97 o 
  -1   1   5      261.27      248.41      1.34 o 
   0   1   5      115.23      136.45      2.02 o 
   1   1   5      189.39      227.75      2.00 o 
   2   1   5       12.07       14.26      0.43 o 
   3   1   5       23.42       19.94      1.07 o 
   4   1   5       99.37      111.02      1.79 o 
   5   1   5       11.52       12.55      1.65 o 
   6   1   5       41.11       40.22      2.03 o 
   7   1   5       24.24       25.49      1.81 o 
   8   1   5        2.68        1.04      1.48 o 
   9   1   5        9.74        6.24      1.49 o 
 -11   2   5       30.09       29.02      2.12 o 
 -10   2   5      127.63      137.75      2.55 o 
  -9   2   5       84.18       80.71      1.94 o 
  -8   2   5       10.24        8.23      1.30 o 
  -7   2   5      266.11      259.27      2.71 o 
  -6   2   5       20.10       22.17      1.01 o 
  -5   2   5        0.61        3.54      0.73 o 
  -4   2   5       31.59       50.61      1.36 o 
  -3   2   5      530.41      525.73      1.85 o 
  -2   2   5       92.75       84.88      1.06 o 
  -1   2   5      331.76      394.35      3.49 o 
   0   2   5     1142.19     1178.33      5.09 o 
   1   2   5      169.82      183.61      1.34 o 
   2   2   5      160.80      171.39      1.15 o 
   3   2   5      904.34      930.43      6.13 o 
   4   2   5      114.12      119.18      1.57 o 
   5   2   5       14.08       13.08      1.59 o 
   6   2   5       84.01       69.80      3.23 o 
   7   2   5       22.84       15.95      1.58 o 
   8   2   5        0.34       -0.81      1.51 o 
   9   2   5        2.21        1.70      1.59 o 
 -11   3   5        0.14       -2.18      2.20 o 
 -10   3   5        8.44        7.72      1.83 o 
  -9   3   5        9.27        8.29      1.35 o 
  -8   3   5        0.07       -0.74      1.19 o 
  -7   3   5      201.67      193.82      2.30 o 
  -6   3   5       31.71       26.87      1.09 o 
  -5   3   5      139.55      151.13      2.70 o 
  -4   3   5       16.18       22.23      1.09 o 
  -3   3   5     1590.66     1682.43      5.04 o 
  -2   3   5      434.89      392.88      1.72 o 
  -1   3   5     1516.18     1613.40      7.64 o 
   0   3   5     1509.42     1571.79      4.20 o 
   1   3   5        1.33        0.43      0.31 o 
   2   3   5       30.52       22.46      0.61 o 
   3   3   5       84.49       58.28      0.93 o 
   4   3   5      212.66      219.36      2.04 o 
   5   3   5       77.25       82.84      1.59 o 
   6   3   5      205.85      185.60      2.13 o 
   7   3   5      147.16      144.56      3.68 o 
   8   3   5       32.78       28.40      1.90 o 
   9   3   5        1.72        0.21      1.60 o 
 -11   4   5       45.52       44.61      2.90 o 
 -10   4   5       18.48       17.24      2.47 o 
  -9   4   5      123.75      126.28      2.62 o 
  -8   4   5        0.14       -0.44      1.52 o 
  -7   4   5       48.81       53.15      1.53 o 
  -6   4   5        0.05       -0.52      0.79 o 
  -5   4   5       60.16       65.43      1.17 o 
  -4   4   5      181.69      176.09      2.53 o 
  -3   4   5     1847.96     1932.26      6.18 o 
  -2   4   5      988.73      991.60      3.86 o 
  -1   4   5       40.06       41.17      0.64 o 
   0   4   5      763.52      844.96      2.76 o 
   1   4   5      210.96      184.74      1.04 o 
   2   4   5      508.69      529.70      3.75 o 
   3   4   5       90.71      109.51      1.11 o 
   4   4   5      844.17      869.64      7.43 o 
   5   4   5       10.89       13.45      1.04 o 
   6   4   5      105.84      108.86      1.94 o 
   7   4   5        0.02        0.69      1.45 o 
   8   4   5       51.93       61.82      2.20 o 
   9   4   5        8.93        9.66      4.09 o 
 -10   5   5       15.33       17.16      2.52 o 
  -9   5   5        2.14        1.57      1.65 o 
  -8   5   5        0.84       -1.47      1.47 o 
  -7   5   5      302.34      284.54      2.74 o 
  -6   5   5       50.42       39.93      1.13 o 
  -5   5   5      327.07      297.72      2.36 o 
  -4   5   5       34.20       32.88      1.22 o 
  -3   5   5      191.87      168.25      1.52 o 
  -2   5   5      504.82      485.29      2.84 o 
  -1   5   5     1647.76     1509.56      6.35 o 
   0   5   5       59.18       65.84      0.84 o 
   1   5   5        6.53        6.53      0.68 o 
   2   5   5      103.78       97.21      1.13 o 
   3   5   5      324.63      341.57      3.78 o 
   4   5   5       75.12       74.40      2.10 o 
   5   5   5      976.08      958.91      4.12 o 
   6   5   5      420.44      425.28      4.59 o 
   7   5   5       17.47       13.73      1.85 o 
   8   5   5       73.56       72.04      2.65 o 
   9   5   5       23.70       23.74      2.98 o 
 -10   6   5       22.63       20.17      2.45 o 
  -9   6   5      184.76      203.41      8.89 o 
  -8   6   5      119.18      134.46      2.69 o 
  -7   6   5       19.32       11.71      1.26 o 
  -6   6   5      348.68      332.53      5.19 o 
  -5   6   5      678.68      687.00      5.05 o 
  -4   6   5      415.39      425.01      4.22 o 
  -3   6   5      129.28      112.31      1.53 o 
  -2   6   5     1660.40     1605.78      6.18 o 
  -1   6   5     1055.31     1112.19      3.16 o 
   0   6   5       18.11       14.72      0.48 o 
   1   6   5       29.48       14.89      1.04 o 
   2   6   5       46.77       35.86      0.86 o 
   3   6   5      543.57      563.22      2.38 o 
   4   6   5      277.99      286.66      2.37 o 
   5   6   5       52.35       46.91      1.61 o 
   6   6   5        0.21        1.23      1.29 o 
   7   6   5        0.19        0.26      1.77 o 
   8   6   5       18.86       24.81      2.84 o 
 -10   7   5        2.51        5.37      2.44 o 
  -9   7   5        1.94        3.11      2.45 o 
  -8   7   5        2.65        3.11      1.65 o 
  -7   7   5      208.48      197.46      3.47 o 
  -6   7   5        0.96        1.61      1.00 o 
  -5   7   5        9.49       13.06      1.07 o 
  -4   7   5       37.11       36.15      1.23 o 
  -3   7   5      229.83      196.82      2.08 o 
  -2   7   5      392.38      359.87      1.92 o 
  -1   7   5      628.56      653.24      3.04 o 
   0   7   5       10.05        5.96      1.21 o 
   1   7   5       64.11       60.74      1.03 o 
   2   7   5      112.24      117.10      1.23 o 
   3   7   5      209.32      218.23      1.63 o 
   4   7   5       32.99       26.81      1.04 o 
   5   7   5      365.05      385.31      3.38 o 
   6   7   5      133.81      131.68      2.34 o 
   7   7   5      110.01      101.34      2.80 o 
   8   7   5       91.56       89.11      4.31 o 
 -10   8   5       31.69       40.69      4.29 o 
  -9   8   5       57.38       69.08      4.20 o 
  -8   8   5       39.57       40.31      3.76 o 
  -7   8   5        0.04        0.97      1.32 o 
  -6   8   5       75.47       79.61      1.62 o 
  -5   8   5        1.27        1.36      1.01 o 
  -4   8   5       72.43       63.78      1.46 o 
  -3   8   5      338.35      341.46      6.01 o 
  -2   8   5     1085.90     1005.40      6.14 o 
  -1   8   5      173.69      142.63      1.86 o 
   0   8   5      555.24      531.28      3.26 o 
   1   8   5       37.20       32.46      0.92 o 
   2   8   5      250.00      236.18      1.74 o 
   3   8   5      411.05      396.08      2.36 o 
   4   8   5      222.76      219.93      2.20 o 
   5   8   5        5.34        5.00      1.74 o 
   6   8   5        1.80        0.47      1.55 o 
   7   8   5        6.71        8.78      2.45 o 
   8   8   5        0.03        0.32      2.36 o 
  -9   9   5        1.12        3.13      3.09 o 
  -8   9   5       18.85       16.89      3.22 o 
  -7   9   5       10.47        9.91      1.46 o 
  -6   9   5       77.03       72.54      1.62 o 
  -5   9   5       41.32       38.21      1.55 o 
  -4   9   5        0.03        0.09      1.04 o 
  -3   9   5     1132.17     1112.68      6.65 o 
  -2   9   5      322.18      311.91      4.80 o 
  -1   9   5      857.49      893.96      4.10 o 
   0   9   5       45.63       41.39      1.27 o 
   1   9   5      107.47      117.54      2.15 o 
   2   9   5       78.00       91.33      1.43 o 
   3   9   5       85.43       94.53      1.69 o 
   4   9   5        0.18       -0.24      1.63 o 
   5   9   5       25.21       31.25      1.98 o 
   6   9   5      104.22      111.16      3.12 o 
   7   9   5       23.35       26.72      2.01 o 
   8   9   5        5.60        3.76      3.06 o 
  -9  10   5       24.63       21.72      3.51 o 
  -8  10   5        1.77        2.36      3.20 o 
  -7  10   5       21.23       22.94      1.74 o 
  -6  10   5        0.39        0.08      1.22 o 
  -5  10   5        1.05        0.43      1.00 o 
  -4  10   5        0.69        0.16      1.05 o 
  -3  10   5       61.46       56.63      1.55 o 
  -2  10   5        7.88        4.40      1.19 o 
  -1  10   5        0.34       -0.09      1.21 o 
   0  10   5      783.87      754.45      4.33 o 
   1  10   5        5.24        5.78      1.06 o 
   2  10   5      312.01      290.61      5.00 o 
   3  10   5      145.19      136.02      1.99 o 
   4  10   5       22.21       22.34      2.75 o 
   5  10   5        0.01        0.83      2.42 o 
   6  10   5       26.81       30.99      3.20 o 
   7  10   5        0.36       -3.16      3.16 o 
  -8  11   5        5.50       12.31      3.59 o 
  -7  11   5        0.81        1.28      2.29 o 
  -6  11   5        0.87        0.30      1.30 o 
  -5  11   5        3.24        3.67      1.13 o 
  -4  11   5      156.04      140.37      2.07 o 
  -3  11   5       34.43       31.09      1.38 o 
  -2  11   5      172.58      160.59      2.69 o 
  -1  11   5       37.56       35.56      2.04 o 
   0  11   5      575.10      571.92      7.70 o 
   1  11   5        3.47        2.63      1.21 o 
   2  11   5       57.05       50.71      2.23 o 
   3  11   5        3.96        5.68      1.83 o 
   4  11   5      136.09      141.96      3.07 o 
   5  11   5        0.24       -0.32      3.00 o 
   6  11   5        0.56       -2.70      2.78 o 
   7  11   5        3.34       -3.21      3.23 o 
  -8  12   5        5.37       13.57      4.89 o 
  -7  12   5        1.63        1.31      1.85 o 
  -6  12   5        0.35       -0.18      1.41 o 
  -5  12   5        5.51        4.27      1.22 o 
  -4  12   5        2.62        2.58      1.28 o 
  -3  12   5      276.01      263.06      3.16 o 
  -2  12   5        5.50       10.00      1.27 o 
  -1  12   5       46.46       49.25      1.57 o 
   0  12   5        3.31        2.40      1.24 o 
   1  12   5       83.24       72.37      1.73 o 
   2  12   5      179.35      185.06      3.80 o 
   3  12   5       43.33       41.60      2.32 o 
   4  12   5        4.94        5.05      1.79 o 
   5  12   5        5.43        7.44      3.20 o 
   6  12   5        3.05        0.13      3.61 o 
  -8  13   5        2.72        3.92      3.18 o 
  -7  13   5        4.22        4.28      1.96 o 
  -6  13   5        6.74        6.80      2.10 o 
  -5  13   5        1.55        1.26      1.29 o 
  -4  13   5      169.75      191.58      2.97 o 
  -3  13   5       59.04       51.14      2.01 o 
  -2  13   5        6.79        7.22      1.39 o 
  -1  13   5       41.15       35.35      1.58 o 
   0  13   5       15.11       12.50      1.10 o 
   1  13   5       86.82       70.35      1.78 o 
   2  13   5       42.46       43.08      2.40 o 
   3  13   5        0.36        0.03      1.84 o 
   4  13   5        0.37        1.22      1.75 o 
   5  13   5        0.04       -0.27      2.85 o 
   6  13   5        5.74        4.87      2.95 o 
  -7  14   5        6.82        5.35      3.58 o 
  -6  14   5        6.26        8.15      2.04 o 
  -5  14   5       20.55       20.05      1.59 o 
  -4  14   5       47.66       50.63      1.79 o 
  -3  14   5        8.23       10.06      1.83 o 
  -2  14   5       47.04       47.83      1.73 o 
  -1  14   5       33.94       34.84      1.63 o 
   0  14   5       69.72       73.74      1.66 o 
   1  14   5       49.39       40.89      2.49 o 
   2  14   5       14.23       12.85      2.53 o 
   3  14   5        1.49        1.47      1.90 o 
   4  14   5        3.51        3.23      3.46 o 
   5  14   5        0.31        0.18      3.21 o 
  -6  15   5        6.42        3.26      3.74 o 
  -5  15   5        0.46        1.35      1.82 o 
  -4  15   5       41.84       53.26      2.32 o 
  -3  15   5       22.45       21.99      2.09 o 
  -2  15   5        9.57        9.14      1.53 o 
  -1  15   5        0.09       -0.67      1.24 o 
   0  15   5        6.43        3.61      1.55 o 
   1  15   5        0.56        0.71      1.91 o 
   2  15   5        1.93        2.33      2.12 o 
   3  15   5        3.71        4.17      2.16 o 
   4  15   5       10.86       13.70      3.39 o 
  -5  16   5       19.26       20.47      2.63 o 
  -4  16   5       59.86       83.77      6.51 o 
  -3  16   5       76.55       92.97      4.02 o 
  -2  16   5       66.82       74.22      2.40 o 
  -1  16   5       33.75       38.89      1.80 o 
   0  16   5       15.91       14.80      1.80 o 
   1  16   5       13.41       16.16      2.40 o 
   2  16   5       24.56       31.19      2.57 o 
   3  16   5       11.15       13.43      2.93 o 
  -3  17   5        0.85        3.70      2.44 o 
  -2  17   5       10.79       12.27      2.37 o 
  -1  17   5        1.38        1.75      1.79 o 
   0  17   5        3.44        2.19      2.35 o 
   1  17   5        0.41        2.86      2.43 o 
 -11   0   6        0.04        0.31      3.70 o 
 -10   0   6       60.81       58.81      2.89 o 
  -9   0   6      142.95      138.10      6.93 o 
  -8   0   6      393.00      397.55      4.67 o 
  -7   0   6       18.30       22.40      1.71 o 
  -6   0   6        6.64        5.94      1.23 o 
  -5   0   6       67.44       65.40      1.74 o 
  -4   0   6      701.57      711.41      6.97 o 
  -3   0   6      987.27     1038.64     10.71 o 
  -2   0   6     2492.78     2463.44      5.62 o 
  -1   0   6      766.72      781.30      3.07 o 
   0   0   6        0.63        0.16      0.74 o 
   1   0   6     2800.55     2830.30     11.13 o 
   2   0   6      415.75      407.83      3.58 o 
   3   0   6      772.61      822.41      5.13 o 
   4   0   6      108.06      123.13      2.43 o 
   5   0   6     2522.76     2559.98     11.88 o 
   6   0   6      114.82      109.62      3.91 o 
   7   0   6       99.91      109.63      4.27 o 
   8   0   6       58.35       64.39      2.84 o 
 -11   1   6       17.77       16.97      3.08 o 
 -10   1   6       68.20       77.73      2.63 o 
  -9   1   6       68.12       70.15      2.20 o 
  -8   1   6      105.05      100.00      1.95 o 
  -7   1   6      108.81       90.19      1.70 o 
  -6   1   6       83.61       77.08      1.42 o 
  -5   1   6       84.74       62.32      1.51 o 
  -4   1   6      757.63      725.11      6.95 o 
  -3   1   6      303.69      217.54      2.32 o 
  -2   1   6        1.39        9.90      0.57 o 
  -1   1   6       75.08       58.77      0.95 o 
   0   1   6      670.91      810.68      4.07 o 
   1   1   6       29.64       21.94      0.58 o 
   2   1   6      218.29      213.43      1.47 o 
   3   1   6      407.13      428.44      4.59 o 
   4   1   6       40.52       38.37      1.36 o 
   5   1   6        6.76       19.17      1.79 o 
   6   1   6        6.10       10.70      2.01 o 
   7   1   6        1.35        3.10      1.46 o 
   8   1   6       13.48       15.84      1.73 o 
 -11   2   6        0.14       -1.19      1.80 o 
 -10   2   6       51.75       52.74      2.32 o 
  -9   2   6       28.61       27.15      1.87 o 
  -8   2   6      205.23      201.34      3.00 o 
  -7   2   6      136.34      131.01      3.04 o 
  -6   2   6      127.05      124.91      2.10 o 
  -5   2   6       87.30       95.99      2.47 o 
  -4   2   6      418.44      427.53      7.56 o 
  -3   2   6       85.94       74.07      1.22 o 
  -2   2   6      590.96      597.44      2.47 o 
  -1   2   6      824.51      866.66      6.97 o 
   0   2   6      704.33      795.04      2.09 o 
   1   2   6      761.50      839.72      2.25 o 
   2   2   6      944.71      965.44      5.87 o 
   3   2   6     1107.13     1128.68      7.59 o 
   4   2   6     1666.10     1674.31     12.38 o 
   5   2   6     1069.01     1086.44      6.40 o 
   6   2   6      202.12      201.01      2.35 o 
   7   2   6      210.05      211.47      3.77 o 
   8   2   6       83.37       93.09      2.99 o 
 -11   3   6        5.71        2.34      3.38 o 
 -10   3   6       25.41       26.51      2.17 o 
  -9   3   6        0.12       -1.68      1.68 o 
  -8   3   6        0.51        2.66      1.59 o 
  -7   3   6       54.46       46.67      1.79 o 
  -6   3   6        0.44        0.31      1.13 o 
  -5   3   6        2.95        1.85      2.21 o 
  -4   3   6      300.38      273.41      3.59 o 
  -3   3   6      623.37      620.57      2.59 o 
  -2   3   6       23.56       21.57      0.67 o 
  -1   3   6      343.01      402.53      2.73 o 
   0   3   6       36.71       48.83      1.21 o 
   1   3   6        6.03        6.72      0.82 o 
   2   3   6       15.20       20.60      0.82 o 
   3   3   6       70.88       56.73      1.26 o 
   4   3   6      135.07      126.70      2.69 o 
   5   3   6       73.90       89.63      2.09 o 
   6   3   6       20.63       26.63      1.58 o 
   7   3   6       53.08       56.50      2.83 o 
   8   3   6       18.09       16.67      2.61 o 
 -10   4   6        6.15        3.30      1.79 o 
  -9   4   6        6.88        4.61      1.62 o 
  -8   4   6      212.98      213.50      4.93 o 
  -7   4   6       15.59       13.66      1.38 o 
  -6   4   6       25.81       22.89      1.35 o 
  -5   4   6      201.67      185.98      2.33 o 
  -4   4   6      438.12      463.74      4.48 o 
  -3   4   6       86.33       80.00      1.24 o 
  -2   4   6       86.96       93.17      1.62 o 
  -1   4   6      335.97      319.27      1.59 o 
   0   4   6       64.74       52.19      0.91 o 
   1   4   6       13.08       20.38      0.87 o 
   2   4   6      191.75      196.49      1.80 o 
   3   4   6       48.38       54.18      1.15 o 
   4   4   6     1155.23     1160.92      5.63 o 
   5   4   6      357.38      349.04      6.29 o 
   6   4   6      293.52      318.62      3.16 o 
   7   4   6       96.42      101.12      2.95 o 
   8   4   6       65.15       85.26      3.01 o 
 -10   5   6        1.39        1.45      1.60 o 
  -9   5   6        0.40       -0.79      1.64 o 
  -8   5   6       23.00       20.26      1.75 o 
  -7   5   6       52.53       51.27      1.55 o 
  -6   5   6        4.38        3.17      1.01 o 
  -5   5   6      195.34      176.64      2.04 o 
  -4   5   6        4.44        1.89      0.95 o 
  -3   5   6      142.60      153.56      2.42 o 
  -2   5   6      141.96      148.45      1.23 o 
  -1   5   6      109.27      104.58      1.47 o 
   0   5   6        0.07        0.95      0.90 o 
   1   5   6      126.86      126.40      2.49 o 
   2   5   6        8.10        6.96      0.85 o 
   3   5   6        0.12       -0.31      0.84 o 
   4   5   6       12.08       11.19      1.25 o 
   5   5   6        0.00        0.93      1.41 o 
   6   5   6        4.28        4.55      1.86 o 
   7   5   6        7.34        5.02      1.96 o 
   8   5   6       19.78       25.60      2.36 o 
 -10   6   6        0.13       -0.29      2.45 o 
  -9   6   6        1.84        3.11      1.65 o 
  -8   6   6       24.11       23.03      2.59 o 
  -7   6   6       36.95       38.62      1.95 o 
  -6   6   6        3.12        2.76      1.08 o 
  -5   6   6        2.67        1.42      1.08 o 
  -4   6   6       77.50       64.75      1.60 o 
  -3   6   6        2.89        8.64      1.02 o 
  -2   6   6        3.89        5.14      0.66 o 
  -1   6   6       11.60        9.02      0.61 o 
   0   6   6       74.03       86.87      2.29 o 
   1   6   6       84.50       80.04      2.30 o 
   2   6   6      128.62      145.59      1.95 o 
   3   6   6      106.33      100.10      1.42 o 
   4   6   6       18.58       16.22      1.41 o 
   5   6   6       36.98       32.46      1.34 o 
   6   6   6        0.21       -0.83      1.81 o 
   7   6   6       33.55       28.41      2.01 o 
   8   6   6       13.10       11.53      2.11 o 
 -10   7   6        0.83        1.42      3.17 o 
  -9   7   6        4.85        4.82      1.81 o 
  -8   7   6       24.26       34.43      3.48 o 
  -7   7   6        0.81        1.88      1.14 o 
  -6   7   6        4.97        4.45      1.11 o 
  -5   7   6      378.40      395.10      7.43 o 
  -4   7   6      303.88      303.36      4.54 o 
  -3   7   6      294.49      286.73      2.46 o 
  -2   7   6       72.46       67.40      1.23 o 
  -1   7   6        8.34        8.04      1.18 o 
   0   7   6       39.71       34.14      1.82 o 
   1   7   6        3.17        0.40      0.76 o 
   2   7   6       30.86       26.88      0.99 o 
   3   7   6        0.97        0.73      0.88 o 
   4   7   6        4.45        5.88      1.12 o 
   5   7   6        0.91        0.78      1.31 o 
   6   7   6        0.60        0.75      1.65 o 
   7   7   6        0.67       -0.56      1.91 o 
  -9   8   6        2.43        1.45      3.48 o 
  -8   8   6      193.71      174.66      9.72 o 
  -7   8   6       16.23       12.11      1.55 o 
  -6   8   6        5.68        5.53      1.14 o 
  -5   8   6        5.24        3.98      1.16 o 
  -4   8   6      179.34      162.72      2.42 o 
  -3   8   6       80.46       73.83      2.04 o 
  -2   8   6      275.59      285.70      3.75 o 
  -1   8   6        3.12        3.62      1.28 o 
   0   8   6        0.81       -0.07      1.10 o 
   1   8   6        0.04       -0.80      0.80 o 
   2   8   6       80.02       80.21      1.35 o 
   3   8   6        9.41        8.51      0.96 o 
   4   8   6      109.20      104.95      1.78 o 
   5   8   6        5.28        3.54      1.65 o 
   6   8   6        0.05       -0.63      1.63 o 
   7   8   6        1.29       -2.80      2.80 o 
  -9   9   6       14.08       20.11      3.43 o 
  -8   9   6       13.57       20.32      2.86 o 
  -7   9   6      256.34      253.56      3.42 o 
  -6   9   6       16.56       16.16      1.33 o 
  -5   9   6       66.58       65.23      1.65 o 
  -4   9   6        1.80        0.89      1.14 o 
  -3   9   6     1256.90     1286.75      5.16 o 
  -2   9   6      106.48      106.61      2.18 o 
  -1   9   6       11.39        5.55      1.43 o 
   0   9   6        2.50        0.71      1.08 o 
   1   9   6      223.60      187.85      2.15 o 
   2   9   6       31.34       24.29      1.34 o 
   3   9   6        7.59        5.65      1.67 o 
   4   9   6        0.00        2.92      2.56 o 
   5   9   6        0.10       -0.70      1.74 o 
   6   9   6        2.56        4.89      1.71 o 
   7   9   6        2.52        0.53      2.65 o 
  -8  10   6       48.42       49.69      2.85 o 
  -7  10   6        0.01        0.64      1.64 o 
  -6  10   6        0.46       -0.16      1.17 o 
  -5  10   6        4.14        4.64      1.15 o 
  -4  10   6      111.82      102.37      1.89 o 
  -3  10   6       23.97       19.32      1.63 o 
  -2  10   6      275.08      268.62      4.56 o 
  -1  10   6       48.47       36.99      1.80 o 
   0  10   6      228.77      212.66      2.40 o 
   1  10   6        9.90        6.97      1.16 o 
   2  10   6      149.68      151.23      2.94 o 
   3  10   6       90.02       89.90      1.80 o 
   4  10   6      144.10      130.32      4.43 o 
   5  10   6       55.96       55.80      3.74 o 
   6  10   6       65.45       64.61      3.93 o 
  -8  11   6       40.65       44.93      4.34 o 
  -7  11   6      104.91      125.96      3.16 o 
  -6  11   6       63.64       74.56      2.44 o 
  -5  11   6       68.94       73.12      1.82 o 
  -4  11   6      173.01      194.19      2.55 o 
  -3  11   6      158.16      170.20      3.17 o 
  -2  11   6        1.91        0.86      1.52 o 
  -1  11   6        3.29        4.15      1.26 o 
   0  11   6       33.81       30.16      1.44 o 
   1  11   6      108.72      100.32      2.48 o 
   2  11   6       34.83       31.91      1.46 o 
   3  11   6      143.82      129.89      2.49 o 
   4  11   6        0.01        0.75      2.82 o 
   5  11   6       12.75        7.12      2.89 o 
   6  11   6        6.43       -0.84      3.07 o 
  -8  12   6       50.75       40.29      3.92 o 
  -7  12   6       14.27       18.49      2.47 o 
  -6  12   6        0.67        1.25      1.37 o 
  -5  12   6       12.32       12.08      1.88 o 
  -4  12   6      149.91      143.74      2.31 o 
  -3  12   6        1.71        2.28      1.67 o 
  -2  12   6       56.42       50.45      2.24 o 
  -1  12   6        1.23        1.08      1.27 o 
   0  12   6      206.35      188.85      2.46 o 
   1  12   6       64.35       59.46      1.95 o 
   2  12   6       20.88       18.73      1.39 o 
   3  12   6       42.99       41.19      2.30 o 
   4  12   6      151.30      149.26      5.09 o 
   5  12   6      194.32      193.01      5.84 o 
  -7  13   6       25.70       33.56      2.67 o 
  -6  13   6       43.59       57.02      2.11 o 
  -5  13   6      102.67      125.50      2.78 o 
  -4  13   6      198.02      208.86      3.17 o 
  -3  13   6      167.37      187.25      3.55 o 
  -2  13   6       40.40       47.98      2.11 o 
  -1  13   6      112.19      116.83      3.04 o 
   0  13   6        6.59        7.98      1.69 o 
   1  13   6       61.85       62.89      1.81 o 
   2  13   6        1.20       -0.52      1.71 o 
   3  13   6        1.02        0.70      1.94 o 
   4  13   6        5.08        3.41      3.34 o 
   5  13   6        0.08        1.58      3.52 o 
  -6  14   6       82.43       91.61      3.30 o 
  -5  14   6       48.31       42.82      2.24 o 
  -4  14   6        2.40        4.78      1.89 o 
  -3  14   6       19.07       18.47      1.87 o 
  -2  14   6       60.80       58.18      2.29 o 
  -1  14   6       59.83       61.81      1.96 o 
   0  14   6       47.65       38.07      1.72 o 
   1  14   6       48.49       47.02      1.81 o 
   2  14   6       46.79       45.61      2.47 o 
   3  14   6       72.73       74.68      3.77 o 
   4  14   6        9.34       10.61      3.72 o 
  -5  15   6       64.78       69.62      2.92 o 
  -4  15   6       55.60       65.15      2.51 o 
  -3  15   6       15.67       18.30      1.98 o 
  -2  15   6       32.45       37.61      2.24 o 
  -1  15   6       32.80       32.01      1.76 o 
   0  15   6        1.46       -0.34      1.49 o 
   1  15   6       53.43       42.06      2.02 o 
   2  15   6       11.76        9.13      2.06 o 
   3  15   6       11.45        8.60      2.99 o 
  -4  16   6        2.87        7.82      2.45 o 
  -3  16   6       15.39       18.06      2.19 o 
  -2  16   6        1.88        1.61      1.74 o 
  -1  16   6       15.84       13.97      1.78 o 
   0  16   6       10.70        4.49      1.88 o 
   1  16   6       19.78       11.22      2.34 o 
   2  16   6       43.68       47.50      3.84 o 
  -1  17   6        4.82        5.90      3.27 o 
 -10   1   7        0.09        1.28      2.52 o 
  -9   1   7       34.88       31.72      2.46 o 
  -8   1   7       60.62       60.50      2.73 o 
  -7   1   7        0.34       -0.51      1.67 o 
  -6   1   7        8.69        6.49      1.64 o 
  -5   1   7        0.72        0.33      1.36 o 
  -4   1   7        0.01        0.55      1.03 o 
  -3   1   7      387.99      428.24      2.67 o 
  -2   1   7      383.58      405.33      5.93 o 
  -1   1   7       99.35       98.01      1.09 o 
   0   1   7       73.79       97.89      1.78 o 
   1   1   7      258.30      233.81      2.50 o 
   2   1   7      282.53      267.94      2.37 o 
   3   1   7       10.95        8.57      1.19 o 
   4   1   7       65.83       67.92      2.57 o 
   5   1   7      105.58      107.36      2.22 o 
   6   1   7       13.16       11.88      2.09 o 
   7   1   7        3.22        3.36      2.31 o 
 -10   2   7       34.36       35.84      3.02 o 
  -9   2   7       24.07       19.07      1.80 o 
  -8   2   7        0.61       -0.17      1.73 o 
  -7   2   7       28.93       24.90      1.59 o 
  -6   2   7       27.78       26.84      1.94 o 
  -5   2   7       12.81        8.83      1.62 o 
  -4   2   7       18.86       18.48      1.17 o 
  -3   2   7        9.47        8.81      1.07 o 
  -2   2   7      202.09      230.06      3.38 o 
  -1   2   7      178.07      173.00      1.27 o 
   0   2   7      284.41      319.94      1.73 o 
   1   2   7        5.97        5.06      0.81 o 
   2   2   7       61.39       57.01      1.23 o 
   3   2   7       40.69       33.71      1.79 o 
   4   2   7      286.29      311.65      4.74 o 
   5   2   7        0.61        2.02      1.53 o 
   6   2   7       12.67       13.07      1.56 o 
   7   2   7        0.01        1.78      1.90 o 
 -10   3   7       14.95       14.60      1.99 o 
  -9   3   7       45.69       45.52      2.22 o 
  -8   3   7       22.21       21.81      1.81 o 
  -7   3   7        0.02       -1.34      1.43 o 
  -6   3   7       76.30       79.06      2.54 o 
  -5   3   7      106.33       98.17      2.65 o 
  -4   3   7      173.18      172.68      2.31 o 
  -3   3   7      240.43      283.14      2.20 o 
  -2   3   7      473.55      516.75      2.49 o 
  -1   3   7      380.76      364.99      1.95 o 
   0   3   7      719.12      819.82      8.67 o 
   1   3   7       67.50       78.18      1.30 o 
   2   3   7      411.80      417.83      2.38 o 
   3   3   7      770.27      787.93      6.77 o 
   4   3   7     1124.00     1186.01     10.84 o 
   5   3   7       49.61       45.17      1.83 o 
   6   3   7       25.45       31.71      2.60 o 
   7   3   7       42.49       42.03      2.47 o 
 -10   4   7       69.50       78.00      2.67 o 
  -9   4   7       12.68       15.92      1.91 o 
  -8   4   7        9.59        8.83      2.42 o 
  -7   4   7        0.15       -0.56      1.34 o 
  -6   4   7       27.61       25.39      1.59 o 
  -5   4   7       79.81       71.79      1.91 o 
  -4   4   7       23.42       12.85      1.63 o 
  -3   4   7       19.04       15.05      1.32 o 
  -2   4   7      117.25      134.60      1.44 o 
  -1   4   7       81.31       97.31      1.08 o 
   0   4   7        4.81        2.62      0.89 o 
   1   4   7      290.75      300.00      6.01 o 
   2   4   7        4.02        4.95      0.85 o 
   3   4   7       32.10       29.65      1.44 o 
   4   4   7        7.18        4.83      1.75 o 
   5   4   7        4.44        4.18      1.40 o 
   6   4   7       41.53       42.30      2.42 o 
   7   4   7        3.63        2.54      2.06 o 
 -10   5   7       43.54       50.82      2.41 o 
  -9   5   7      108.32      114.45      4.48 o 
  -8   5   7        8.21       12.01      2.14 o 
  -7   5   7       52.31       63.83      1.98 o 
  -6   5   7      175.83      184.28      2.63 o 
  -5   5   7      352.92      374.39      6.02 o 
  -4   5   7      343.61      346.95      4.77 o 
  -3   5   7      346.28      390.46      3.19 o 
  -2   5   7     1713.08     1723.09     13.96 o 
  -1   5   7      548.24      586.20      5.30 o 
   0   5   7      796.04      821.58      3.54 o 
   1   5   7       73.12       84.62      1.70 o 
   2   5   7      572.56      565.01      3.78 o 
   3   5   7      576.21      591.25      4.28 o 
   4   5   7      345.90      352.13      6.95 o 
   5   5   7      183.88      187.71      2.69 o 
   6   5   7       68.52       68.71      5.86 o 
   7   5   7       33.64       42.25      2.56 o 
 -10   6   7        7.50       14.10      8.62 o 
  -9   6   7        9.81        9.61      2.44 o 
  -8   6   7       65.40       73.07      5.44 o 
  -7   6   7      133.48      116.95      4.24 o 
  -6   6   7        1.08        2.08      1.31 o 
  -5   6   7      176.81      191.03      2.67 o 
  -4   6   7      677.79      712.71      6.79 o 
  -3   6   7      561.97      557.99      3.81 o 
  -2   6   7       49.48       66.51      1.34 o 
  -1   6   7       10.52        9.70      1.59 o 
   0   6   7       14.35       14.04      2.01 o 
   1   6   7       51.29       53.12      1.62 o 
   2   6   7       47.15       50.99      1.55 o 
   3   6   7        0.12        0.92      0.95 o 
   4   6   7       10.20        9.07      1.38 o 
   5   6   7        8.48        8.29      1.72 o 
   6   6   7       12.67       12.92      2.35 o 
   7   6   7        2.60        1.47      1.76 o 
  -9   7   7       82.79       74.51      4.76 o 
  -8   7   7        9.39        8.75      2.34 o 
  -7   7   7      177.25      176.58      4.14 o 
  -6   7   7      102.55      100.17      1.93 o 
  -5   7   7      331.27      334.33      2.93 o 
  -4   7   7      270.90      285.86      4.05 o 
  -3   7   7     1268.40     1190.79      8.79 o 
  -2   7   7      934.85      937.60      9.83 o 
  -1   7   7      356.67      383.34      3.91 o 
   0   7   7      406.03      410.81      3.98 o 
   1   7   7      550.57      541.57      4.93 o 
   2   7   7      693.22      694.65      4.99 o 
   3   7   7      734.18      734.41      6.62 o 
   4   7   7      265.08      263.23      2.62 o 
   5   7   7       83.33       88.28      2.64 o 
   6   7   7       38.43       47.23      2.35 o 
   7   7   7       24.08       26.13      2.43 o 
  -9   8   7        2.40        3.17      2.72 o 
  -8   8   7       49.64       55.55      2.30 o 
  -7   8   7        0.07       -0.25      1.29 o 
  -6   8   7       61.90       70.31      2.24 o 
  -5   8   7        0.07        0.74      1.18 o 
  -4   8   7       18.49       15.86      1.55 o 
  -3   8   7      331.48      321.12      4.80 o 
  -2   8   7       20.64       28.07      1.72 o 
  -1   8   7       79.99       67.46      1.89 o 
   0   8   7        9.00        8.91      1.58 o 
   1   8   7        2.56        7.77      1.16 o 
   2   8   7      164.38      154.15      2.06 o 
   3   8   7       13.99       11.67      1.12 o 
   4   8   7       31.91       25.26      1.38 o 
   5   8   7        2.68        3.60      1.78 o 
   6   8   7        9.60        9.06      2.92 o 
  -8   9   7       18.35       23.04      1.95 o 
  -7   9   7       12.19        9.70      1.37 o 
  -6   9   7       75.31       83.36      2.73 o 
  -5   9   7       47.87       48.02      1.58 o 
  -4   9   7        2.09        0.06      1.23 o 
  -3   9   7      256.79      241.13      2.58 o 
  -2   9   7      554.90      535.67      5.06 o 
  -1   9   7      406.73      399.40      6.19 o 
   0   9   7      288.34      280.21      3.06 o 
   1   9   7      825.49      781.23      4.89 o 
   2   9   7      298.58      278.24      3.92 o 
   3   9   7      330.12      311.07      3.29 o 
   4   9   7      176.03      173.44      3.24 o 
   5   9   7       29.12       31.39      3.29 o 
   6   9   7       26.89       32.62      3.43 o 
  -8  10   7        7.46       10.68      1.81 o 
  -7  10   7        0.02       -0.20      1.75 o 
  -6  10   7        0.52       -0.91      1.22 o 
  -5  10   7        8.17        9.83      1.28 o 
  -4  10   7       14.15        8.90      1.32 o 
  -3  10   7        0.21       -0.17      1.51 o 
  -2  10   7       81.66       69.56      2.01 o 
  -1  10   7       43.84       37.01      1.84 o 
   0  10   7        0.86        0.79      1.44 o 
   1  10   7        0.98        1.26      1.07 o 
   2  10   7        2.28        1.62      1.21 o 
   3  10   7        1.05        1.59      1.77 o 
   4  10   7       17.40       13.16      2.68 o 
   5  10   7       13.81       11.27      2.78 o 
  -8  11   7       43.27       47.44      2.51 o 
  -7  11   7        2.30       -0.26      1.82 o 
  -6  11   7       18.10       19.58      1.54 o 
  -5  11   7       31.07       32.03      1.65 o 
  -4  11   7      105.90       97.53      2.06 o 
  -3  11   7      169.28      173.60      3.93 o 
  -2  11   7       31.13       26.50      1.77 o 
  -1  11   7        9.82        8.60      1.44 o 
   0  11   7      324.26      317.50      5.88 o 
   1  11   7      171.06      159.32      3.37 o 
   2  11   7        0.72       -0.24      1.23 o 
   3  11   7        9.84        5.88      2.06 o 
   4  11   7      198.96      199.38      5.37 o 
   5  11   7        2.49        4.58      3.00 o 
  -7  12   7        7.57        7.86      1.95 o 
  -6  12   7       25.13       20.74      1.63 o 
  -5  12   7       26.22       22.80      1.63 o 
  -4  12   7       40.61       32.63      1.95 o 
  -3  12   7       15.17       15.79      1.76 o 
  -2  12   7        5.37        3.53      1.44 o 
  -1  12   7       15.22       11.58      1.89 o 
   0  12   7        0.03        2.03      2.02 o 
   1  12   7       99.15       85.60      1.91 o 
   2  12   7        3.43        2.01      1.30 o 
   3  12   7        9.95        7.19      2.13 o 
   4  12   7       14.67       18.68      3.13 o 
   5  12   7        4.54        2.50      3.37 o 
  -7  13   7        3.29        1.94      2.00 o 
  -6  13   7        0.17       -1.47      1.49 o 
  -5  13   7       15.75       16.62      3.08 o 
  -4  13   7       14.21       12.55      1.88 o 
  -3  13   7        2.50        1.52      1.72 o 
  -2  13   7        0.41       -0.37      1.56 o 
  -1  13   7        2.93        3.26      1.65 o 
   0  13   7       51.68       40.87      1.77 o 
   1  13   7        0.14       -0.60      1.31 o 
   2  13   7        3.69       -0.22      1.50 o 
   3  13   7        3.43        0.90      2.94 o 
   4  13   7        0.05        1.77      3.18 o 
  -6  14   7       30.75       41.09      2.23 o 
  -5  14   7        4.56        5.96      2.78 o 
  -4  14   7       32.37       31.77      2.17 o 
  -3  14   7        3.35        3.86      1.74 o 
  -2  14   7       18.31       16.37      2.04 o 
  -1  14   7       10.57       12.25      1.97 o 
   0  14   7      203.56      198.81      4.33 o 
   1  14   7        0.19       -0.81      1.44 o 
   2  14   7        2.74       -0.76      1.84 o 
  -4  15   7        1.75        1.85      2.19 o 
  -3  15   7        1.18        1.51      1.69 o 
  -2  15   7       14.25       14.47      2.17 o 
  -1  15   7       44.91       37.51      2.17 o 
   0  15   7        0.26       -0.25      1.48 o 
   1  15   7        5.64        0.16      1.71 o 
   2  15   7       10.87        5.60      2.63 o 
  -1  16   7        0.04       -3.21      3.21 o 
   0  16   7       10.51        5.77      2.83 o 
 -10   0   8      112.09      114.18      5.39 o 
  -9   0   8      147.29      134.83      5.04 o 
  -8   0   8      190.09      194.17      5.67 o 
  -7   0   8      556.00      551.79      8.14 o 
  -6   0   8      283.08      280.35      5.71 o 
  -5   0   8      457.53      446.81     21.47 o 
  -4   0   8      912.10      849.22      9.35 o 
  -3   0   8     2182.42     2139.07     64.42 o 
  -2   0   8     1275.94     1303.49      7.16 o 
  -1   0   8      334.67      293.28      4.84 o 
   0   0   8      312.18      275.34      4.89 o 
   1   0   8     1745.30     1768.65      7.25 o 
   2   0   8     2324.31     2299.12     12.51 o 
   3   0   8      512.59      527.60     20.04 o 
   4   0   8       50.93       55.18      3.69 o 
   5   0   8      449.19      474.86      4.85 o 
   6   0   8       73.07       82.18      3.97 o 
   7   0   8       40.66       44.17      3.78 o 
 -10   1   8       26.99       24.20      2.78 o 
  -9   1   8        1.75        2.72      2.23 o 
  -8   1   8       33.64       33.56      2.65 o 
  -7   1   8       20.58       23.15      2.74 o 
  -6   1   8       25.45       26.48      2.19 o 
  -5   1   8        2.05        2.45      1.65 o 
  -4   1   8      108.55      107.77      1.82 o 
  -3   1   8      153.46      144.32      1.98 o 
  -2   1   8       15.02       11.71      1.11 o 
  -1   1   8       33.33       32.83      1.16 o 
   0   1   8        6.33        7.23      0.80 o 
   1   1   8        1.43        2.54      1.28 o 
   2   1   8        1.56        2.67      3.93 o 
   3   1   8        2.73        2.46      1.36 o 
   4   1   8      159.83      163.10      2.26 o 
   5   1   8      167.80      156.40      2.65 o 
   6   1   8        3.29        8.62      2.20 o 
   7   1   8        1.43        3.72      3.02 o 
 -10   2   8       88.38      103.71      3.43 o 
  -9   2   8       87.14       97.19      3.45 o 
  -8   2   8       60.97       64.07      2.92 o 
  -7   2   8      263.67      249.92      4.12 o 
  -6   2   8      329.38      325.75     10.90 o 
  -5   2   8      781.17      753.46      6.00 o 
  -4   2   8     1296.75     1295.43     13.35 o 
  -3   2   8     1719.23     1663.18      6.15 o 
  -2   2   8      135.67      113.57      1.48 o 
  -1   2   8      739.33      714.62      5.41 o 
   0   2   8      195.26      155.40      2.45 o 
   1   2   8      312.22      288.15      5.24 o 
   2   2   8       93.38       80.81      4.64 o 
   3   2   8      433.69      437.33      3.64 o 
   4   2   8       52.63       56.09      2.32 o 
   5   2   8      145.75      158.75      2.71 o 
   6   2   8       73.96       80.15      2.57 o 
   7   2   8       62.94       80.71      4.56 o 
 -10   3   8        2.08        3.18      3.17 o 
  -9   3   8       11.12        8.35      3.12 o 
  -8   3   8      141.63      129.65      2.64 o 
  -7   3   8        0.59        1.25      1.60 o 
  -6   3   8        2.16        2.12      1.72 o 
  -5   3   8        3.79        4.83      2.65 o 
  -4   3   8      133.18      122.25      3.70 o 
  -3   3   8      154.17      142.67      1.88 o 
  -2   3   8       21.76       16.60      0.96 o 
  -1   3   8        0.61       -0.37      0.83 o 
   0   3   8      172.04      155.10      1.81 o 
   1   3   8        2.85        1.25      0.92 o 
   2   3   8        0.23       -1.24      1.24 o 
   3   3   8      154.12      167.75      2.37 o 
   4   3   8       69.17       66.39      2.09 o 
   5   3   8      279.48      287.30      5.86 o 
   6   3   8        8.30       10.37      1.53 o 
   7   3   8       23.76       29.89      3.90 o 
 -10   4   8        5.69        4.65      3.54 o 
  -9   4   8       23.25       27.63      2.72 o 
  -8   4   8       61.97       56.69      2.11 o 
  -7   4   8      128.96      131.64      2.54 o 
  -6   4   8      354.81      371.17      5.48 o 
  -5   4   8      234.00      226.45      5.11 o 
  -4   4   8      694.62      682.44      4.43 o 
  -3   4   8      685.35      668.92      4.68 o 
  -2   4   8      148.00      129.03      1.75 o 
  -1   4   8      445.07      415.57      4.28 o 
   0   4   8      212.52      200.70      2.02 o 
   1   4   8      130.98      119.45      1.67 o 
   2   4   8       90.10       82.77      1.67 o 
   3   4   8       65.63       57.51      1.98 o 
   4   4   8       59.60       63.06      2.21 o 
   5   4   8        2.60        4.25      1.56 o 
   6   4   8       81.42       76.96      2.74 o 
  -9   5   8       14.73       12.13      2.36 o 
  -8   5   8       21.09       18.37      1.96 o 
  -7   5   8        9.91        7.57      1.62 o 
  -6   5   8       98.72       92.82      2.19 o 
  -5   5   8       51.25       47.16      1.90 o 
  -4   5   8       30.11       25.55      1.74 o 
  -3   5   8      120.84      116.42      2.15 o 
  -2   5   8      101.87       99.07      1.55 o 
  -1   5   8        5.60        4.48      1.00 o 
   0   5   8       88.26       80.17      1.49 o 
   1   5   8       14.67        6.84      1.06 o 
   2   5   8       34.17       35.22      1.34 o 
   3   5   8        1.88       -1.91      1.91 o 
   4   5   8        3.34        1.50      1.64 o 
   5   5   8        0.04        0.73      1.47 o 
   6   5   8        0.30        3.10      1.63 o 
  -9   6   8        1.16       -0.63      2.39 o 
  -8   6   8        6.95        3.10      1.63 o 
  -7   6   8       21.11       18.18      2.08 o 
  -6   6   8        8.08        6.85      1.59 o 
  -5   6   8        0.01        1.30      1.50 o 
  -4   6   8      225.82      206.64      2.78 o 
  -3   6   8       31.74       25.02      1.57 o 
  -2   6   8       70.92       65.31      1.60 o 
  -1   6   8       25.70       18.05      1.12 o 
   0   6   8      311.85      277.02      5.83 o 
   1   6   8       15.65       14.17      2.18 o 
   2   6   8       91.77       84.19      1.68 o 
   3   6   8       35.71       30.61      1.47 o 
   4   6   8       57.54       52.30      2.55 o 
   5   6   8        7.62        2.14      1.76 o 
   6   6   8       15.98       21.80      2.28 o 
  -9   7   8        0.96       -2.38      2.38 o 
  -8   7   8        0.90        1.01      2.04 o 
  -7   7   8        0.12       -1.28      1.47 o 
  -6   7   8       19.66       22.49      1.93 o 
  -5   7   8        7.98        6.56      1.41 o 
  -4   7   8       16.29       18.89      1.57 o 
  -3   7   8       16.70       14.72      1.48 o 
  -2   7   8        2.58       -0.06      1.58 o 
  -1   7   8       37.96       33.21      1.91 o 
   0   7   8        8.23        8.52      1.38 o 
   1   7   8        6.19        3.55      1.16 o 
   2   7   8        2.34        2.31      1.16 o 
   3   7   8       95.34       84.83      1.80 o 
   4   7   8       51.11       47.57      2.74 o 
   5   7   8       18.24       19.56      1.87 o 
   6   7   8        0.00        2.52      2.03 o 
  -9   8   8        0.93       -0.90      3.86 o 
  -8   8   8       13.21       13.17      2.70 o 
  -7   8   8        6.18        5.52      1.56 o 
  -6   8   8        4.75        5.35      1.45 o 
  -5   8   8        0.36       -0.97      1.41 o 
  -4   8   8      191.09      199.35      2.83 o 
  -3   8   8      283.64      307.24      4.05 o 
  -2   8   8        0.21        0.46      1.66 o 
  -1   8   8       19.19       10.75      2.24 o 
   0   8   8        0.70       -1.43      1.43 o 
   1   8   8       36.99       35.38      1.48 o 
   2   8   8        0.21        0.08      1.21 o 
   3   8   8        2.39        1.20      1.14 o 
   4   8   8       19.68       15.91      1.41 o 
   5   8   8        2.17        6.06      2.66 o 
   6   8   8       21.15       19.93      3.04 o 
  -8   9   8       15.45        9.53      2.51 o 
  -7   9   8       95.71       92.17      2.11 o 
  -6   9   8       39.14       37.82      1.81 o 
  -5   9   8        0.24        0.16      1.22 o 
  -4   9   8       84.90       71.88      1.84 o 
  -3   9   8       35.38       36.46      2.60 o 
  -2   9   8        1.83        0.68      1.47 o 
  -1   9   8        7.61        2.89      1.72 o 
   0   9   8       38.32       23.07      1.62 o 
   1   9   8       10.88       14.83      2.03 o 
   2   9   8        0.48        0.99      1.57 o 
   3   9   8       12.61       11.80      3.78 o 
   4   9   8       26.13       24.03      2.06 o 
  -8  10   8       46.52       48.54      2.43 o 
  -7  10   8       27.43       26.21      1.66 o 
  -6  10   8        1.06       -0.46      1.36 o 
  -5  10   8       56.02       59.89      1.88 o 
  -4  10   8       71.81       77.49      2.69 o 
  -3  10   8       78.71       89.25      2.90 o 
  -2  10   8        0.54       -0.43      1.49 o 
  -1  10   8        1.47        0.70      1.42 o 
   0  10   8       14.45       13.53      1.90 o 
   1  10   8       54.33       59.75      2.16 o 
   2  10   8      102.87      101.16      2.43 o 
   3  10   8       40.28       36.11      2.31 o 
   4  10   8        6.97        3.70      2.89 o 
   5  10   8        0.18        5.81      3.17 o 
  -7  11   8       41.29       43.15      1.91 o 
  -6  11   8        1.32       -0.46      1.46 o 
  -5  11   8       29.80       29.39      1.67 o 
  -4  11   8        5.61        2.89      1.75 o 
  -3  11   8        1.67        0.09      1.54 o 
  -2  11   8        2.02       -0.45      1.43 o 
  -1  11   8        0.63       -0.30      1.99 o 
   0  11   8       13.20       12.41      1.61 o 
   1  11   8        1.42        0.85      1.55 o 
   2  11   8       29.49       24.20      1.73 o 
   3  11   8       32.43       32.61      2.54 o 
   4  11   8       56.69       56.74      3.96 o 
  -6  12   8       14.00       11.52      1.49 o 
  -5  12   8       87.41      101.43      2.78 o 
  -4  12   8       91.48       96.29      2.81 o 
  -3  12   8      178.83      198.79      4.10 o 
  -2  12   8       64.66       74.07      2.35 o 
  -1  12   8       38.77       47.06      2.05 o 
   0  12   8       50.46       54.98      2.99 o 
   1  12   8       65.84       69.56      2.28 o 
   2  12   8       40.37       42.71      2.05 o 
   3  12   8       31.64       31.26      2.31 o 
  -6  13   8        0.01       -1.15      2.28 o 
  -5  13   8        2.04        3.56      1.92 o 
  -4  13   8        1.10       -0.01      1.95 o 
  -3  13   8        2.09        0.99      1.80 o 
  -2  13   8        0.50        0.74      1.93 o 
  -1  13   8        4.78        7.00      1.88 o 
   0  13   8        0.74        2.33      2.07 o 
   1  13   8       13.38       10.56      1.77 o 
   2  13   8       15.28       18.17      1.91 o 
   3  13   8        6.82        3.23      3.26 o 
  -4  14   8       67.39       79.92      5.10 o 
  -3  14   8       72.55       81.69      2.72 o 
  -2  14   8       46.65       48.53      2.47 o 
  -1  14   8       50.65       44.62      2.47 o 
   0  14   8        2.14        3.66      1.68 o 
   1  14   8        7.08        5.78      4.25 o 
  -1  15   8       18.29       11.91      3.13 o 
  -9   1   9        1.48        1.18      2.34 o 
  -8   1   9       48.77       41.29      2.58 o 
  -7   1   9        2.01        1.56      1.96 o 
  -6   1   9       24.23       19.97      2.04 o 
  -5   1   9        0.01       -0.74      1.36 o 
  -4   1   9        6.06        5.16      1.18 o 
  -3   1   9       17.21       18.58      1.45 o 
  -2   1   9        3.84        3.89      1.07 o 
  -1   1   9        0.15       -0.89      0.89 o 
   0   1   9       15.33       16.00      1.32 o 
   1   1   9      201.10      196.72      3.79 o 
   2   1   9      193.65      188.51      3.22 o 
   3   1   9       72.70       76.71      1.89 o 
   4   1   9       21.35       19.93      1.93 o 
   5   1   9        3.25        7.15      1.48 o 
   6   1   9       12.97       19.77      2.42 o 
  -9   2   9        6.27        3.78      2.18 o 
  -8   2   9        4.35        4.38      2.49 o 
  -7   2   9       42.15       36.47      2.55 o 
  -6   2   9        0.11       -0.95      1.83 o 
  -5   2   9        1.75        1.61      1.69 o 
  -4   2   9      111.32      122.41      2.37 o 
  -3   2   9       51.30       49.42      1.47 o 
  -2   2   9      469.90      502.66      5.21 o 
  -1   2   9       60.52       73.12      1.54 o 
   0   2   9      131.75      131.39      1.83 o 
   1   2   9       29.15       36.38      2.40 o 
   2   2   9      211.85      209.89      4.85 o 
   3   2   9       95.46      100.00      2.00 o 
   4   2   9        1.50        1.11      1.49 o 
   5   2   9        4.09        5.84      1.50 o 
   6   2   9        0.97        2.18      2.25 o 
  -9   3   9       55.91       62.61      6.37 o 
  -8   3   9      142.19      144.04      3.08 o 
  -7   3   9       11.52       12.73      1.80 o 
  -6   3   9       49.91       44.06      1.96 o 
  -5   3   9      135.41      136.43      3.13 o 
  -4   3   9      499.67      471.32      4.89 o 
  -3   3   9       21.61       22.66      1.15 o 
  -2   3   9        5.24        5.74      0.99 o 
  -1   3   9      103.48       95.75      1.68 o 
   0   3   9      375.61      372.55      3.24 o 
   1   3   9       40.64       38.17      1.27 o 
   2   3   9       43.37       41.54      1.83 o 
   3   3   9       36.26       35.66      2.68 o 
   4   3   9      234.94      229.70      3.22 o 
   5   3   9        3.56        2.67      1.55 o 
   6   3   9        4.97        7.84      1.80 o 
  -9   4   9        6.67        3.29      4.21 o 
  -8   4   9        5.66        6.01      1.71 o 
  -7   4   9        0.40       -1.06      1.65 o 
  -6   4   9        0.28        0.60      1.60 o 
  -5   4   9       13.11       13.93      1.83 o 
  -4   4   9        0.06        0.98      1.59 o 
  -3   4   9       53.76       48.36      1.55 o 
  -2   4   9      244.90      257.60      3.00 o 
  -1   4   9       53.09       62.52      1.54 o 
   0   4   9        3.09        6.73      1.13 o 
   1   4   9       10.97       13.60      1.11 o 
   2   4   9      228.36      242.99      3.04 o 
   3   4   9      194.69      194.21      3.52 o 
   4   4   9      131.37      132.19      2.68 o 
   5   4   9        0.40        0.79      1.61 o 
   6   4   9       19.63       21.53      2.50 o 
  -9   5   9       43.97       42.17      4.03 o 
  -8   5   9       39.22       38.44      2.09 o 
  -7   5   9       64.10       62.99      3.20 o 
  -6   5   9      294.89      302.66      5.41 o 
  -5   5   9      560.90      582.14      5.24 o 
  -4   5   9      320.74      327.77      3.42 o 
  -3   5   9        7.97        6.00      1.42 o 
  -2   5   9      171.38      170.57      2.11 o 
  -1   5   9      108.46      102.77      1.76 o 
   0   5   9      308.82      308.03      5.01 o 
   1   5   9       51.88       58.25      1.62 o 
   2   5   9      229.94      228.62      3.79 o 
   3   5   9       29.61       24.04      2.07 o 
   4   5   9       97.51      104.60      2.98 o 
   5   5   9       72.17       74.31      3.23 o 
  -8   6   9        1.70       -0.61      1.73 o 
  -7   6   9        2.66        0.60      1.74 o 
  -6   6   9       98.91      102.66      2.56 o 
  -5   6   9       99.90       92.77      2.49 o 
  -4   6   9        4.33        4.60      1.46 o 
  -3   6   9      253.20      267.42      4.76 o 
  -2   6   9      221.17      245.42      5.91 o 
  -1   6   9       25.61       25.29      1.80 o 
   0   6   9       58.92       80.10      2.13 o 
   1   6   9       63.82       64.39      2.46 o 
   2   6   9      177.56      185.83      2.48 o 
   3   6   9      208.71      214.62      3.16 o 
   4   6   9      405.39      439.49      4.71 o 
   5   6   9        0.24        2.81      1.65 o 
  -8   7   9       60.56       66.91      2.31 o 
  -7   7   9       62.44       73.81      2.42 o 
  -6   7   9      144.37      150.85      3.59 o 
  -5   7   9      141.27      137.29      2.61 o 
  -4   7   9      173.54      179.48      2.80 o 
  -3   7   9       68.66       67.25      2.58 o 
  -2   7   9      122.49      111.39      2.83 o 
  -1   7   9       76.40       74.77      2.10 o 
   0   7   9      101.19      103.98      3.90 o 
   1   7   9      296.40      292.77      2.87 o 
   2   7   9      168.29      162.98      2.86 o 
   3   7   9      123.51      119.91      2.51 o 
   4   7   9       22.89       13.82      2.08 o 
   5   7   9      147.64      148.65      3.19 o 
  -8   8   9        0.82        3.08      1.77 o 
  -7   8   9        0.55        2.70      1.70 o 
  -6   8   9       24.43       24.56      1.91 o 
  -5   8   9        3.98        1.10      1.57 o 
  -4   8   9        9.07        6.65      2.13 o 
  -3   8   9      102.71       97.71      2.86 o 
  -2   8   9       54.86       49.44      2.32 o 
  -1   8   9       26.62       26.03      1.85 o 
   0   8   9      220.28      226.57      4.89 o 
   1   8   9      269.20      269.26      3.25 o 
   2   8   9       71.96       74.74      1.84 o 
   3   8   9       32.25       29.27      1.47 o 
   4   8   9       82.32       95.72      4.40 o 
  -7   9   9       47.70       48.86      2.17 o 
  -6   9   9       83.35       85.78      2.40 o 
  -5   9   9       96.03       93.54      2.58 o 
  -4   9   9       74.03       78.01      3.29 o 
  -3   9   9        1.50       -1.85      2.23 o 
  -2   9   9       40.90       43.54      4.82 o 
  -1   9   9       37.80       33.87      1.86 o 
   0   9   9        0.64        2.12      1.56 o 
   1   9   9      190.65      190.74      3.45 o 
   2   9   9      156.14      157.90      3.73 o 
   3   9   9       30.08       24.92      2.17 o 
   4   9   9       55.63       53.66      3.65 o 
  -7  10   9        0.08       -0.98      1.81 o 
  -6  10   9        0.65        1.49      1.63 o 
  -5  10   9       11.52       10.99      2.23 o 
  -4  10   9        0.46       -0.19      2.03 o 
  -3  10   9        8.41        6.73      2.15 o 
  -2  10   9       66.01       63.96      2.64 o 
  -1  10   9       16.76       17.34      2.00 o 
   0  10   9        2.97        3.28      1.80 o 
   1  10   9       69.70       68.20      2.37 o 
   2  10   9        2.48        3.38      1.63 o 
   3  10   9       49.09       39.59      2.33 o 
  -6  11   9        2.81        0.08      1.74 o 
  -5  11   9        5.18        6.82      1.96 o 
  -4  11   9       21.41       16.79      2.04 o 
  -3  11   9        2.77        1.54      2.00 o 
  -2  11   9       28.90       30.08      2.36 o 
  -1  11   9       51.41       42.85     14.01 o 
   0  11   9        5.38        6.08      2.37 o 
   1  11   9       42.66       38.38      2.03 o 
   2  11   9       19.50       19.49      1.74 o 
   3  11   9        5.66        9.25      2.87 o 
  -5  12   9       12.96       10.06      1.98 o 
  -4  12   9        4.83       -1.30      1.80 o 
  -3  12   9       16.38       17.23      2.01 o 
  -2  12   9        8.95        8.65      1.70 o 
  -1  12   9        0.12        2.24      2.07 o 
   0  12   9        7.76        5.02      2.16 o 
   1  12   9        2.75        3.32      1.72 o 
   2  12   9        2.41        3.93      1.81 o 
  -3  13   9        4.32        2.34      1.93 o 
  -2  13   9        3.62        1.81      1.99 o 
  -1  13   9        0.46        1.22      2.35 o 
   0  13   9        1.21        3.43      3.00 o 
   1  13   9        8.63        8.47      3.39 o 
  -8   0  10        7.69       14.41      3.61 o 
  -7   0  10      258.98      242.16      6.31 o 
  -6   0  10      206.41      198.69      5.55 o 
  -5   0  10      251.92      265.00      5.92 o 
  -4   0  10       38.79       34.55      2.08 o 
  -3   0  10      374.03      379.08      6.20 o 
  -2   0  10      207.58      207.83      5.69 o 
  -1   0  10       24.25       16.70      2.71 o 
   0   0  10        4.84        0.83      1.51 o 
   1   0  10      211.57      206.03      4.94 o 
   2   0  10      337.13      325.97      5.90 o 
   3   0  10       17.20       14.08      2.97 o 
   4   0  10       32.28       34.34      4.39 o 
  -8   1  10        6.18        5.32      2.21 o 
  -7   1  10       65.96       65.65      2.93 o 
  -6   1  10       42.39       42.32      2.48 o 
  -5   1  10       68.58       69.85      3.27 o 
  -4   1  10      194.62      198.68      2.42 o 
  -3   1  10      897.17      936.83     11.36 o 
  -2   1  10       19.58       17.39      1.52 o 
  -1   1  10       86.77       86.94      1.77 o 
   0   1  10      135.29      129.93      2.32 o 
   1   1  10      319.76      325.45      4.15 o 
   2   1  10       25.59       25.55      5.08 o 
   3   1  10       69.73       71.24      1.82 o 
   4   1  10        6.94       10.73      2.49 o 
   5   1  10       24.92       25.11      2.69 o 
  -9   2  10       34.25       29.17      3.19 o 
  -8   2  10       33.50       34.42      2.67 o 
  -7   2  10       90.13       98.97      3.35 o 
  -6   2  10      133.40      137.20      4.95 o 
  -5   2  10      134.99      132.47      3.97 o 
  -4   2  10       66.36       67.10      2.11 o 
  -3   2  10      250.17      254.43      2.40 o 
  -2   2  10      191.57      193.61      2.32 o 
  -1   2  10      175.76      179.73      2.21 o 
   0   2  10      384.72      380.15      3.80 o 
   1   2  10      211.18      195.57      3.19 o 
   2   2  10        2.88        1.99      1.55 o 
   3   2  10        9.17       10.70      1.75 o 
   4   2  10        1.53        0.40      1.46 o 
   5   2  10       29.88       30.09      2.88 o 
  -8   3  10       26.90       24.39      2.00 o 
  -7   3  10      104.51      108.20      2.65 o 
  -6   3  10       73.49       78.74      2.42 o 
  -5   3  10       96.48       96.50      2.05 o 
  -4   3  10      224.37      223.97      2.63 o 
  -3   3  10      131.36      134.77      1.88 o 
  -2   3  10       89.25       92.76      1.91 o 
  -1   3  10        0.09        0.17      1.11 o 
   0   3  10        0.51        0.58      1.09 o 
   1   3  10        3.32        3.71      1.56 o 
   2   3  10       41.62       41.18      3.14 o 
   3   3  10       25.66       23.88      1.49 o 
   4   3  10       12.18       16.07      2.29 o 
   5   3  10        4.64        8.64      2.75 o 
  -8   4  10        2.53        2.47      1.73 o 
  -7   4  10        0.58       -1.11      1.80 o 
  -6   4  10      102.78       97.09      2.51 o 
  -5   4  10       87.70       85.75      2.38 o 
  -4   4  10       58.74       60.52      1.81 o 
  -3   4  10       82.67       89.72      2.82 o 
  -2   4  10      235.79      248.09      2.58 o 
  -1   4  10       85.57       81.28      2.25 o 
   0   4  10       78.12       70.47      1.63 o 
   1   4  10       49.79       38.20      1.93 o 
   2   4  10        0.25       -0.67      1.53 o 
   3   4  10        1.53       -1.13      1.62 o 
   4   4  10       12.10        9.50      1.65 o 
  -8   5  10        0.50       -0.97      2.43 o 
  -7   5  10        4.71        2.72      1.73 o 
  -6   5  10       41.95       42.59      2.06 o 
  -5   5  10       59.44       56.16      2.95 o 
  -4   5  10       47.21       36.15      1.82 o 
  -3   5  10        9.17       10.55      1.62 o 
  -2   5  10       30.57       26.22      1.42 o 
  -1   5  10       22.32       16.41      1.27 o 
   0   5  10        1.10        0.39      1.10 o 
   1   5  10       10.52        9.98      1.19 o 
   2   5  10        0.06       -2.12      2.12 o 
   3   5  10       20.66       16.77      2.07 o 
   4   5  10        6.66        7.71      1.66 o 
  -8   6  10       19.71       23.06      2.71 o 
  -7   6  10        4.59        3.64      1.87 o 
  -6   6  10        2.57        2.78      1.75 o 
  -5   6  10        4.00        5.30      1.75 o 
  -4   6  10        9.01        9.48      1.96 o 
  -3   6  10       15.77       13.86      1.67 o 
  -2   6  10        4.69        4.15      1.43 o 
  -1   6  10        0.00       -0.88      1.26 o 
   0   6  10       63.25       47.68      1.86 o 
   1   6  10        4.87        3.68      1.33 o 
   2   6  10        0.32       -1.96      2.02 o 
   3   6  10        5.55        2.20      1.61 o 
   4   6  10       18.15       10.61      1.75 o 
  -7   7  10        1.68        4.62      1.94 o 
  -6   7  10        0.30        2.01      1.82 o 
  -5   7  10       57.66       62.19      2.24 o 
  -4   7  10       16.71       18.20      2.00 o 
  -3   7  10       25.43       28.25      2.14 o 
  -2   7  10       31.70       34.39      1.91 o 
  -1   7  10        1.49        1.32      1.51 o 
   0   7  10        5.12        2.82      1.61 o 
   1   7  10       36.07       35.48      1.56 o 
   2   7  10        1.34        1.31      1.86 o 
   3   7  10       24.31       22.02      1.86 o 
   4   7  10       10.43       10.20      2.68 o 
  -7   8  10        5.54        3.61      2.25 o 
  -6   8  10        0.16        0.67      1.69 o 
  -5   8  10        1.32        0.72      2.29 o 
  -4   8  10        0.72        1.88      1.98 o 
  -3   8  10        3.48        1.09      1.83 o 
  -2   8  10        0.43        0.12      1.51 o 
  -1   8  10        6.43        7.35      1.59 o 
   0   8  10        4.36        3.37      1.56 o 
   1   8  10        7.89        8.45      1.71 o 
   2   8  10        0.61       -0.71      2.01 o 
   3   8  10        1.91       -1.92      1.92 o 
  -6   9  10        0.02       -0.06      1.70 o 
  -5   9  10       53.50       65.44      2.95 o 
  -4   9  10      103.41      100.01      3.04 o 
  -3   9  10       18.77       20.09      3.62 o 
  -2   9  10       21.83       23.11      1.93 o 
  -1   9  10       11.89       13.44      1.70 o 
   0   9  10       12.62       13.50      1.62 o 
   1   9  10      168.28      178.81      4.33 o 
   2   9  10       76.90       84.57      6.86 o 
   3   9  10       34.62       32.87      3.32 o 
  -5  10  10       17.67       19.10      2.58 o 
  -4  10  10       10.81       11.73      2.41 o 
  -3  10  10        9.21        9.26      2.55 o 
  -2  10  10        6.97       12.65      2.10 o 
  -1  10  10        2.81        1.92      1.62 o 
   0  10  10        8.49       12.02      1.81 o 
   1  10  10        4.07       10.63      1.79 o 
   2  10  10       30.60       32.80      2.74 o 
  -4  11  10       57.54       63.36      3.89 o 
  -3  11  10      147.31      177.10      3.92 o 
  -2  11  10       59.54       73.30      2.87 o 
  -1  11  10       38.20       34.21      2.78 o 
   0  11  10       63.90       73.44      2.43 o 
   1  11  10       57.30       73.62      2.73 o 
  -7   1  11        3.84        1.24      1.90 o 
  -6   1  11       11.38        7.72      1.80 o 
  -5   1  11        0.70        0.28      1.75 o 
  -4   1  11       17.85       16.85      1.65 o 
  -3   1  11       18.04       17.11      1.39 o 
  -2   1  11        0.40       -1.21      1.21 o 
  -1   1  11       16.81       12.42      1.78 o 
   0   1  11       20.54       15.98      1.27 o 
   1   1  11       16.18       14.77      2.14 o 
   2   1  11        0.63        1.85      1.62 o 
   3   1  11        8.89       14.22      2.20 o 
  -8   2  11        7.41        0.26      3.03 o 
  -7   2  11        1.17       -1.89      1.89 o 
  -6   2  11        9.17        3.36      2.33 o 
  -5   2  11       46.85       42.71      1.68 o 
  -4   2  11       39.03       35.86      1.61 o 
  -3   2  11       89.55       86.45      2.86 o 
  -2   2  11       21.19       17.67      1.33 o 
  -1   2  11       15.68       13.38      1.53 o 
   0   2  11      143.17      148.59      4.06 o 
   1   2  11       15.61       16.51      4.09 o 
   2   2  11       98.09       97.63      2.42 o 
   3   2  11       28.57       28.25      1.62 o 
  -7   3  11       43.55       45.61      2.13 o 
  -6   3  11        3.50        2.80      1.71 o 
  -5   3  11        2.00        1.72      1.51 o 
  -4   3  11      102.60      111.81      2.25 o 
  -3   3  11        0.96        1.10      1.51 o 
  -2   3  11       88.90       90.55      2.08 o 
  -1   3  11        0.08        0.79      1.14 o 
   0   3  11       26.24       20.81      1.63 o 
   1   3  11        0.14        0.73      2.55 o 
   2   3  11       59.00       59.94      2.22 o 
   3   3  11        4.09        2.60      1.48 o 
  -7   4  11       22.99       20.76      1.98 o 
  -6   4  11      182.60      189.81      3.21 o 
  -5   4  11       81.47       79.48      2.07 o 
  -4   4  11      167.18      178.16      2.97 o 
  -3   4  11        0.91       -0.09      1.48 o 
  -2   4  11      129.43      135.68      3.14 o 
  -1   4  11       72.55       75.62      1.80 o 
   0   4  11       48.84       52.36      1.82 o 
   1   4  11       20.04       24.14      2.48 o 
   2   4  11      155.45      165.44      4.08 o 
   3   4  11       93.56      102.37      3.95 o 
  -7   5  11        4.52        5.71      2.05 o 
  -6   5  11       24.65       25.05      3.25 o 
  -5   5  11       33.62       40.05      1.83 o 
  -4   5  11        4.28        4.99      1.84 o 
  -3   5  11       21.19       20.78      1.77 o 
  -2   5  11        1.14        0.91      1.58 o 
  -1   5  11       43.56       37.74      1.56 o 
   0   5  11        7.12        6.60      1.64 o 
   1   5  11       13.60       14.26      3.86 o 
   2   5  11       65.31       72.38      3.11 o 
   3   5  11       56.80       66.11      5.81 o 
  -7   6  11       24.24       27.22      3.55 o 
  -6   6  11      102.95      119.38      3.60 o 
  -5   6  11      123.92      128.17      3.33 o 
  -4   6  11      127.95      127.51      2.77 o 
  -3   6  11       17.17       15.02      1.83 o 
  -2   6  11        6.33        4.36      1.58 o 
  -1   6  11      100.86      103.89      2.31 o 
   0   6  11       78.49       82.02      2.28 o 
   1   6  11       53.09       51.10      2.30 o 
   2   6  11       49.11       45.89      2.73 o 
  -6   7  11       47.77       61.53      5.16 o 
  -5   7  11        7.32       10.45      2.49 o 
  -4   7  11       14.44       18.19      2.47 o 
  -3   7  11       24.79       27.64      1.83 o 
  -2   7  11       10.60       10.62      1.72 o 
  -1   7  11        7.53        6.44      2.26 o 
   0   7  11        0.23        1.26      1.56 o 
   1   7  11       11.46       12.61      1.71 o 
   2   7  11       21.72       23.70      2.40 o 
  -5   8  11       37.67       39.31      4.10 o 
  -4   8  11       53.89       54.33      3.77 o 
  -3   8  11        7.38        5.20      1.89 o 
  -2   8  11        0.72       -0.49      1.67 o 
  -1   8  11       26.06       29.22      1.89 o 
   0   8  11       36.01       42.67      2.20 o 
   1   8  11      104.27      100.01      7.61 o 
  -3   9  11        9.07        7.63      1.83 o 
  -2   9  11        4.04        3.93      1.80 o 
  -1   9  11        0.78       -0.47      1.72 o 
   0   9  11       22.29       23.66      3.78 o 
  -6   0  12       20.55       18.49      3.14 o 
  -4   0  12       89.01       93.78      4.38 o 
  -3   0  12       70.88       76.95      3.88 o 
  -2   0  12        0.15        0.31      2.00 o 
  -1   0  12       18.33       19.28      1.90 o 
   0   0  12      170.24      177.15      5.43 o 
   1   0  12       83.74       81.89      4.17 o 
  -6   1  12       29.71       26.28      2.96 o 
  -5   1  12       24.57       23.67      5.49 o 
  -4   1  12        0.25       -1.35      1.35 o 
  -3   1  12      118.31      116.56      2.26 o 
  -2   1  12       28.60       25.79      1.74 o 
  -1   1  12       32.69       32.34      1.51 o 
   0   1  12       99.12      106.87      3.18 o 
   1   1  12      277.32      301.10      4.55 o 
  -6   2  12        2.26        1.63      2.10 o 
  -5   2  12       17.39       17.56      1.73 o 
  -4   2  12       27.00       27.82      1.86 o 
  -3   2  12       92.25       95.54      2.38 o 
  -2   2  12        4.00        4.68      1.60 o 
  -1   2  12       15.56       15.49      1.99 o 
   0   2  12       26.88       31.44      4.73 o 
   1   2  12       56.92       79.90      8.53 o 
  -6   3  12       10.56        0.54      3.09 o 
  -5   3  12       52.66       51.45      2.69 o 
  -4   3  12        0.03       -0.21      1.69 o 
  -3   3  12       55.99       57.28      2.21 o 
  -2   3  12      163.47      170.13      2.45 o 
  -1   3  12       48.45       49.46      2.43 o 
   0   3  12       11.17       12.12      1.80 o 
   1   3  12       33.54       34.03      3.26 o 
  -6   4  12       13.69       11.10      3.31 o 
  -5   4  12        0.79        1.13      2.29 o 
  -4   4  12        4.16        6.01      1.79 o 
  -3   4  12      119.14      131.37      4.65 o 
  -2   4  12        8.69        6.50      2.16 o 
  -1   4  12        4.44        5.24      1.96 o 
   0   4  12       10.55       16.08      3.04 o 
   1   4  12       11.07       19.66      2.94 o 
  -5   5  12        8.69       10.12      3.51 o 
  -4   5  12        1.59        1.57      1.66 o 
  -3   5  12       29.89       32.56      2.04 o 
  -2   5  12       20.36       23.37      2.56 o 
  -1   5  12        3.26        3.41      2.02 o 
   0   5  12       19.74       22.62      2.07 o 
   1   5  12        1.05       -1.04      2.79 o 
  -5   6  12        2.23        0.73      3.73 o 
  -4   6  12       22.65       22.94      3.04 o 
  -3   6  12        0.08        1.84      1.83 o 
  -2   6  12       16.49       14.84      2.19 o 
  -1   6  12       16.21       13.44      4.24 o 
   0   6  12        4.34        1.67      2.89 o 
  -3   7  12       25.97       18.80      3.09 o 
  -2   7  12       21.40       13.76      3.16 o 
  -1   7  12       12.56        8.06      2.02 o 
  -3   1  13        0.30       -1.97      1.97 o 
  -2   1  13        0.83       -1.50      1.50 o 
                                                 
